# Supplementary material for: The E. coli sirtuin CobB shows no preference for enzymatic and nonenzymatic lysine acetylation substrate sites
Source: Microbiologyopen. 2014 Nov 22;4(1):66–83. doi: 10.1002/mbo3.223 (PMC4335977; doi:10.1002/mbo3.223)
Supplement: Supplementary file 3 [file mbo30004-0066-sd3.xlsx]

## Sheet: Sheet1
Table S2: Ontology analysis of proteins with CobB regulated acetyllysines
Table S2A. Panther Ontology analysis - Molecular Function
		number of proteins	percent proteins
		assigned to category	assigned to category
1	translation regulator activity (GO:0045182)	2	0.044
2	binding (GO:0005488)	12	0.267
3	enzyme regulator activity (GO:0030234)	1	0.022
4	structural molecule activity (GO:0005198)	7	0.156
5	catalytic activity (GO:0003824)	14	0.311
6	antioxidant activity (GO:0016209)	1	0.022
7	transcription regulator activity (GO:0030528)	2	0.044
total proteins read in for analysis: 45
Table S2B. Panther Ontology analysis - Biological Process
		number of proteins	percent proteins
		assigned to category	assigned to category
1	response to stimulus (GO:0050896)	1	0.022
2	immune system process (GO:0002376)	2	0.044
3	metabolic process (GO:0008152)	29	0.644
total proteins read in for analysis: 45
Table S2C. Pathway enrichment analysis: DAVID - KEGG Pathways
Term a	Kegg Pathways	Count b	% c	P Value d	Fold Enrichment d	Bonferroni d
ecw03010	Ribosome	10	17.2414	2.59714e-13	45.3831	1.2231e-10
ecd00010	Glycolysis / Gluconeogenesis	4	6.89655	0.000358493	27.2299	0.15539
ecd00620	Pyruvate metabolism	3	5.17241	0.0111638	17.9319	0.994947
Footnotes:
a: Kegg Pathway TERM (DAVID), a total of 58 DAVID IDs was read in
b: Number of DAVID ID's matching the specific GOTERM
c: % of count matching a specific GO category over total number of DAVID ID's entered for analysis (58)
d: the E. coli proteome was used as background
Table S2D. Pathway enrichment analysis: DAVID - Gene Ontology
GO a	Term	Count b	% c	P Value d	Fold Enrichment d	Bonferroni d
GO:0006412	translation	15	25.9	3.61932e-15	21.08	5.86198e-13
GO:0030261	chromosome condensation	4	6.9	2.15426e-05	71.1	0.00344091
GO:0051276	chromosome organization	4	6.9	2.15426e-05	71.1	0.00344091
GO:0006323	DNA packaging	4	6.9	0.000309671	29.63	0.0483472
GO:0006090	pyruvate metabolic process	4	6.9	0.000392648	27.35	0.0609025
GO:0006096	glycolysis	4	6.9	0.00351897	12.81	0.431087
GO:0006085	acetyl-CoA biosynthetic process	2	3.4	0.0082368	237.01	0.733757
GO:0006086	acetyl-CoA biosynthetic process from pyruvate	2	3.4	0.0082368	237.01	0.733757
GO:0006007	glucose catabolic process	4	6.9	0.0136917	7.81	0.889838
GO:0019320	hexose catabolic process	4	6.9	0.0140969	7.73	0.896847
GO:0046365	monosaccharide catabolic process	4	6.9	0.0187646	6.94	0.951726
GO:0009386	translational attenuation	2	3.4	0.019116	101.57	0.954415
GO:0046164	alcohol catabolic process	4	6.9	0.0231009	6.41	0.976234
GO:0044275	cellular carbohydrate catabolic process	4	6.9	0.0258861	6.13	0.984949
GO:0009628	response to abiotic stimulus	3	5.2	0.029814	10.88	0.992115
GO:0006413	translational initiation	2	3.4	0.032551	59.25	0.994982
GO:0046185	aldehyde catabolic process	2	3.4	0.0352163	54.69	0.996773
GO:0009436	glyoxylate catabolic process	2	3.4	0.0352163	54.69	0.996773
GO:0006006	glucose metabolic process	4	6.9	0.0719885	4.05	0.999994
GO:0006417	regulation of translation	2	3.4	0.0895571	20.91	1
GO:0032268	regulation of cellular protein metabolic process	2	3.4	0.0895571	20.91	1
GO:0016052	carbohydrate catabolic process	5	8.6	0.0910477	2.86	1
Footnotes:
a: Gene Ontology: GOTERM_ BP_FAT (DAVID), a total of 58 DAVID IDs was read in
b: Number of DAVID ID's matching the specific GOTERM
c: % of count matching a specific GO category over total number of DAVID ID's entered for analysis (58)
d: the E. coli proteome was used as background
