# Supplementary material for: The E. coli sirtuin CobB shows no preference for enzymatic and nonenzymatic lysine acetylation substrate sites
Source: Microbiologyopen. 2014 Nov 22;4(1):66–83. doi: 10.1002/mbo3.223 (PMC4335977; doi:10.1002/mbo3.223)
Supplement: Supplementary file 4 [file mbo30004-0066-sd4.xlsx]

## Sheet: S3A protein level
Table S3A. Protein level analysis: Ribosomal proteins with acetylated peptides that were significantly upregulated in the cobB mutant vs WT
acetylated proteins	Protein Description	Gene Name	CobB sensitive	AcKA sensitive
			10 proteins	40 proteins
	50S subcomplex
sp|B7UPD9|RL1_ECO27	50S ribosomal protein L1 OS=Escherichia coli O127:H6 (strain E2348/69 / EPEC) GN=rplA PE=3 SV=1	rplA		yes
sp|B7UK43|RL4_ECO27	50S ribosomal protein L4 OS=Escherichia coli O127:H6 (strain E2348/69 / EPEC) GN=rplD PE=3 SV=1	rplD		yes
sp|A7ZSJ7|RL5_ECO24	50S ribosomal protein L5 OS=Escherichia coli O139:H28 (strain E24377A / ETEC) GN=rplE PE=3 SV=1	rplE		yes
sp|A7ZSJ4|RL6_ECO24	50S ribosomal protein L6 OS=Escherichia coli O139:H28 (strain E24377A / ETEC) GN=rplF PE=3 SV=1	rplF		yes
sp|A7ZV74|RL9_ECO24	50S ribosomal protein L9 OS=Escherichia coli O139:H28 (strain E24377A / ETEC) GN=rplI PE=3 SV=1	rplI		yes
sp|B7UPE0|RL10_ECO27	50S ribosomal protein L10 OS=Escherichia coli O127:H6 (strain E2348/69 / EPEC) GN=rplJ PE=3 SV=1	rplJ		yes
sp|A7ZUJ6|RL11_ECO24	50S ribosomal protein L11 OS=Escherichia coli O139:H28 (strain E24377A / ETEC) GN=rplK PE=3 SV=1	rplK	yes	yes
sp|A7ZUK0|RL7_ECO24	50S ribosomal protein L7/L12 OS=Escherichia coli O139:H28 (strain E24377A / ETEC) GN=rplL PE=3 SV=1	rplL	yes	yes
sp|A7ZSJ9|RL14_ECO24	50S ribosomal protein L14 OS=Escherichia coli O139:H28 (strain E24377A / ETEC) GN=rplN PE=3 SV=1	rplN		yes
sp|B7UK25|RL15_ECO27	50S ribosomal protein L15 OS=Escherichia coli O127:H6 (strain E2348/69 / EPEC) GN=rplO PE=3 SV=1	rplO		yes
sp|A7ZSK2|RL16_ECO24	50S ribosomal protein L16 OS=Escherichia coli O139:H28 (strain E24377A / ETEC) GN=rplP PE=3 SV=1	rplP		yes
sp|A7ZSI3|RL17_ECO24	50S ribosomal protein L17 OS=Escherichia coli O139:H28 (strain E24377A / ETEC) GN=rplQ PE=3 SV=1	rplQ	yes	yes
sp|B7UK28|RL18_ECO27	50S ribosomal protein L18 OS=Escherichia coli O127:H6 (strain E2348/69 / EPEC) GN=rplR PE=3 SV=1	rplR		yes
sp|B7UH55|RL19_ECO27	50S ribosomal protein L19 OS=Escherichia coli O127:H6 (strain E2348/69 / EPEC) GN=rplS PE=3 SV=1	rplS		yes
sp|B7US99|RL20_ECO27	50S ribosomal protein L20 OS=Escherichia coli O127:H6 (strain E2348/69 / EPEC) GN=rplT PE=3 SV=1	rplT		yes
sp|A7ZS83|RL21_ECO24	50S ribosomal protein L21 OS=Escherichia coli O139:H28 (strain E24377A / ETEC) GN=rplU PE=3 SV=1	rplU		yes
sp|B7UK39|RL22_ECO27	50S ribosomal protein L22 OS=Escherichia coli O127:H6 (strain E2348/69 / EPEC) GN=rplV PE=3 SV=1	rplV		yes
sp|P0ADZ2|RL23_ECO57	50S ribosomal protein L23 OS=Escherichia coli O157:H7 GN=rplW PE=1 SV=1	rplW		yes
sp|B7UFK2|RL25_ECO27	50S ribosomal protein L25 OS=Escherichia coli O127:H6 (strain E2348/69 / EPEC) GN=rplY PE=3 SV=1	rplY		yes
sp|A7ZS81|RL27_ECO24	50S ribosomal protein L27 OS=Escherichia coli O139:H28 (strain E24377A / ETEC) GN=rpmA PE=3 SV=1	rpmA		yes
sp|B7UK36|RL29_ECO27	50S ribosomal protein L29 OS=Escherichia coli O127:H6 (strain E2348/69 / EPEC) GN=rpmC PE=3 SV=1	rpmC	yes	yes
sp|B7UNQ6|RL31_ECO27	50S ribosomal protein L31 OS=Escherichia coli O127:H6 (strain E2348/69 / EPEC) GN=rpmE PE=3 SV=1	rpmE	yes	yes
sp|B7UPA5|RL32_ECO27	50S ribosomal protein L32 OS=Escherichia coli O127:H6 (strain E2348/69 / EPEC) GN=rpmF PE=3 SV=1	rpmF		yes
sp|A7ZTI7|RL33_ECO24	50S ribosomal protein L33 OS=Escherichia coli O139:H28 (strain E24377A / ETEC) GN=rpmG PE=3 SV=1	rpmG	yes	yes
	30 S subcomplex
sp|P0AG69|RS1_ECO57	30S ribosomal protein S1 OS=Escherichia coli O157:H7 GN=rpsA PE=3 SV=1	rpsA	yes	yes
sp|A7ZHQ9|RS2_ECO24	30S ribosomal protein S2 OS=Escherichia coli O139:H28 (strain E24377A / ETEC) GN=rpsB PE=3 SV=1	rpsB		yes
sp|A7ZSK3|RS3_ECO24	30S ribosomal protein S3 OS=Escherichia coli O139:H28 (strain E24377A / ETEC) GN=rpsC PE=3 SV=1	rpsC		yes
sp|B7UK20|RS4_ECO27	30S ribosomal protein S4 OS=Escherichia coli O127:H6 (strain E2348/69 / EPEC) GN=rpsD PE=3 SV=1	rpsD		yes
sp|A7ZV71|RS6_ECO24	30S ribosomal protein S6 OS=Escherichia coli O139:H28 (strain E24377A / ETEC) GN=rpsF PE=3 SV=1	rpsF		yes
sp|A7ZSL6|RS7_ECO24	30S ribosomal protein S7 OS=Escherichia coli O139:H28 (strain E24377A / ETEC) GN=rpsG PE=3 SV=1	rpsG		yes
sp|A7ZSJ5|RS8_ECO24	30S ribosomal protein S8 OS=Escherichia coli O139:H28 (strain E24377A / ETEC) GN=rpsH PE=3 SV=1	rpsH		yes
sp|A7ZSL0|RS10_ECO24	30S ribosomal protein S10 OS=Escherichia coli O139:H28 (strain E24377A / ETEC) GN=rpsJ PE=3 SV=1	rpsJ	yes	yes
sp|B7UK21|RS11_ECO27	30S ribosomal protein S11 OS=Escherichia coli O127:H6 (strain E2348/69 / EPEC) GN=rpsK PE=3 SV=1	rpsK		yes
sp|A7ZSL7|RS12_ECO24	30S ribosomal protein S12 OS=Escherichia coli O139:H28 (strain E24377A / ETEC) GN=rpsL PE=3 SV=1	rpsL		yes
sp|B7UH58|RS16_ECO27	30S ribosomal protein S16 OS=Escherichia coli O127:H6 (strain E2348/69 / EPEC) GN=rpsP PE=3 SV=1	rpsP		yes
sp|A7ZSK0|RS17_ECO24	30S ribosomal protein S17 OS=Escherichia coli O139:H28 (strain E24377A / ETEC) GN=rpsQ PE=3 SV=1	rpsQ	yes	yes
sp|B7UQL1|RS18_ECO27	30S ribosomal protein S18 OS=Escherichia coli O127:H6 (strain E2348/69 / EPEC) GN=rpsR PE=3 SV=1	rpsR		yes
sp|A7ZSK5|RS19_ECO24	30S ribosomal protein S19 OS=Escherichia coli O139:H28 (strain E24377A / ETEC) GN=rpsS PE=3 SV=1	rpsS		yes
sp|A7ZHB2|RS20_ECO24	30S ribosomal protein S20 OS=Escherichia coli O139:H28 (strain E24377A / ETEC) GN=rpsT PE=3 SV=1	rpsT		yes
sp|A7ZRU7|RS21_ECO24	30S ribosomal protein S21 OS=Escherichia coli O139:H28 (strain E24377A / ETEC) GN=rpsU PE=3 SV=1	rpsU	yes	yes

## Sheet: S3B acety site level
Table S3B. Ribosomal proteins with acetylated peptides that were significantly upregulated (acetyl site analysis)
Ribosomal proteins with acetylated peptides that were significantly upregulated in the cobB mutant vs WT (acetyl site analysis)
						Average
					# of Acetyl	Ratios	Stand Dev	CV in %
Protein Name	Protein Description	Gene Name	Motifs (K acetyl site in center)	Acetyl Site	Observations	Acetyl Site	Acetyl Site	Acetyl Site
						All Bio repl	All Bio repl	All Bio repl
sp|A7ZUJ6|RL11_ECO24	50S ribosomal protein L11 OS=Escherichia coli O139:H28 (strain E24377A / ETEC) GN=rplK PE=3 SV=1	rplK	TKTPPAAVLLKKAAGIKSGSG	81	4	4.50153	0.259909	17.2763	CobB
sp|A7ZUK0|RL7_ECO24	50S ribosomal protein L7/L12 OS=Escherichia coli O139:H28 (strain E24377A / ETEC) GN=rplL PE=3 SV=1	rplL	AAGANKVAVIKAVRGATGLGL	71	4	2.49412	0.196254	21.4734	CobB
sp|A7ZUK0|RL7_ECO24	50S ribosomal protein L7/L12 OS=Escherichia coli O139:H28 (strain E24377A / ETEC) GN=rplL PE=3 SV=1	rplL	AVRGATGLGLKEAKDLVESAP	82	4	12.7912	0.382225	14.9965	CobB
sp|A7ZSI3|RL17_ECO24	50S ribosomal protein L17 OS=Escherichia coli O139:H28 (strain E24377A / ETEC) GN=rplQ PE=3 SV=1	rplQ	AGSLVRHEIIKTTLPKAKELR	35	4	4.80391	0.644437	41.0619	CobB
sp|B7UK36|RL29_ECO27	50S ribosomal protein L29 OS=Escherichia coli O127:H6 (strain E2348/69 / EPEC) GN=rpmC PE=3 SV=1	rpmC	SGQLQQSHLLKQVRRDVARVK	44	4	13.4661	0.38733	14.8963	CobB
sp|B7UNQ6|RL31_ECO27	50S ribosomal protein L31 OS=Escherichia coli O127:H6 (strain E2348/69 / EPEC) GN=rpmE PE=3 SV=1	rpmE	MKKDIHPKYEEITASCSC	8	4	4.44539	0.617107	41.3648	CobB
sp|A7ZTI7|RL33_ECO24	50S ribosomal protein L33 OS=Escherichia coli O139:H28 (strain E24377A / ETEC) GN=rpmG PE=3 SV=1	rpmG	MAKGIREKIKLVSSAGTGHF	10	3	2.22024	0.329348	41.2917	CobB
sp|A7ZTI7|RL33_ECO24	50S ribosomal protein L33 OS=Escherichia coli O139:H28 (strain E24377A / ETEC) GN=rpmG PE=3 SV=1	rpmG	TTKNKRTKPEKLELKKFDPVV	33	4	3.23253	0.206116	17.5677	CobB
sp|A7ZTI7|RL33_ECO24	50S ribosomal protein L33 OS=Escherichia coli O139:H28 (strain E24377A / ETEC) GN=rpmG PE=3 SV=1	rpmG	DPVVRQHVIYKEAKIK	50	4	7.74429	0.441674	21.5771	CobB
sp|P0AG69|RS1_ECO57	30S ribosomal protein S1 OS=Escherichia coli O157:H7 GN=rpsA PE=3 SV=1	rpsA	EGKELEFKVIKLDQKRNNVVV	158	4	6.52749	0.571679	30.4729	CobB
sp|P0AG69|RS1_ECO57	30S ribosomal protein S1 OS=Escherichia coli O157:H7 GN=rpsA PE=3 SV=1	rpsA	SVRAKDEADEKDAIATVNKQE	528	3	2.33655	0.734469	86.543	CobB
sp|A7ZSL0|RS10_ECO24	30S ribosomal protein S10 OS=Escherichia coli O139:H28 (strain E24377A / ETEC) GN=rpsJ PE=3 SV=1	rpsJ	FTVLISPHVNKDARDQYEIRT	59	3	10.6035	0.493789	20.9128	CobB
sp|A7ZSK0|RS17_ECO24	30S ribosomal protein S17 OS=Escherichia coli O139:H28 (strain E24377A / ETEC) GN=rpsQ PE=3 SV=1	rpsQ	IRECRPLSKTKSWTLVRVVEK	71	3	6.99461	0.26486	13.6165	CobB
sp|A7ZRU7|RS21_ECO24	30S ribosomal protein S21 OS=Escherichia coli O139:H28 (strain E24377A / ETEC) GN=rpsU PE=3 SV=1	rpsU	ALRRFKRSCEKAGVLAEVRRR	25	4	4.18058	0.151985	10.625	CobB
Ribosomal proteins with acetylyated peptides that were significantly upregulated by AckA vs WT (acetyl site analysis)
						Average
					# of Acetyl	Ratios	Stand Dev	CV in %
Protein Name	Protein Description	Gene Name	Motifs (K acetyl site in center)	Acetyl Site	Observations	Acetyl Site	Acetyl Site	Acetyl Site
						All Bio repl	All Bio repl	All Bio repl
sp|B7UPD9|RL1_ECO27	50S ribosomal protein L1 OS=Escherichia coli O127:H6 (strain E2348/69 / EPEC) GN=rplA PE=3 SV=1	rplA	LGPRGLMPNPKVGTVTPNVAE	141	3	3.46218	0.365822	29.4566	AckA
sp|B7UPD9|RL1_ECO27	50S ribosomal protein L1 OS=Escherichia coli O127:H6 (strain E2348/69 / EPEC) GN=rplA PE=3 SV=1	rplA	TVTPNVAEAVKNAKAGQIRYR	154	3	3.74597	0.323935	24.5279	AckA
sp|B7UPD9|RL1_ECO27	50S ribosomal protein L1 OS=Escherichia coli O127:H6 (strain E2348/69 / EPEC) GN=rplA PE=3 SV=1	rplA	TIGKVDFDADKLKENLEALLV	184	3	3.23383	0.347996	29.6503	AckA
sp|B7UPD9|RL1_ECO27	50S ribosomal protein L1 OS=Escherichia coli O127:H6 (strain E2348/69 / EPEC) GN=rplA PE=3 SV=1	rplA	ENLEALLVALKKAKPTQAKGV	197	4	4.33592	0.12342	8.41348	AckA
sp|B7UK43|RL4_ECO27	50S ribosomal protein L4 OS=Escherichia coli O127:H6 (strain E2348/69 / EPEC) GN=rplD PE=3 SV=1	rplD	VNKKMYRGALKSILSELVRQD	106	3	2.58886	0.380399	39.9907	AckA
sp|A7ZSJ7|RL5_ECO24	50S ribosomal protein L5 OS=Escherichia coli O139:H28 (strain E24377A / ETEC) GN=rplE PE=3 SV=1	rplE	NMGVGEAIADKKLLDNAAADL	47	3	4.12602	0.383168	27.0348	AckA
sp|A7ZSJ7|RL5_ECO24	50S ribosomal protein L5 OS=Escherichia coli O139:H28 (strain E24377A / ETEC) GN=rplE PE=3 SV=1	rplE	MGVGEAIADKKLLDNAAADLA	48	3	4.35913	0.314118	21.3356	AckA
sp|A7ZSJ7|RL5_ECO24	50S ribosomal protein L5 OS=Escherichia coli O139:H28 (strain E24377A / ETEC) GN=rplE PE=3 SV=1	rplE	RIRDFRGLSAKSFDGRGNYSM	120	4	3.64481	0.339032	26.2144	AckA
sp|A7ZSJ7|RL5_ECO24	50S ribosomal protein L5 OS=Escherichia coli O139:H28 (strain E24377A / ETEC) GN=rplE PE=3 SV=1	rplE	QIIFPEIDYDKVDRVRGLDIT	145	4	3.91263	0.303822	22.2709	AckA
sp|A7ZSJ4|RL6_ECO24	50S ribosomal protein L6 OS=Escherichia coli O139:H28 (strain E24377A / ETEC) GN=rplF PE=3 SV=1	rplF	PVVVPAGVDVKINGQVITIKG	18	4	7.08577	0.24748	12.6388	AckA
sp|A7ZSJ4|RL6_ECO24	50S ribosomal protein L6 OS=Escherichia coli O139:H28 (strain E24377A / ETEC) GN=rplF PE=3 SV=1	rplF	TRTLNDAVEVKHADNTLTFGP	44	3.5	3.96003	0.45358	32.9576	AckA
sp|A7ZV74|RL9_ECO24	50S ribosomal protein L9 OS=Escherichia coli O139:H28 (strain E24377A / ETEC) GN=rplI PE=3 SV=1	rplI	PQGKAVPATKKNIEFFEARRA	42	3	7.7844	0.468343	22.8224	AckA
sp|A7ZV74|RL9_ECO24	50S ribosomal protein L9 OS=Escherichia coli O139:H28 (strain E24377A / ETEC) GN=rplI PE=3 SV=1	rplI	FEARRAELEAKLAEVLAAANA	57	3	5.59183	0.491217	28.5374	AckA
sp|A7ZV74|RL9_ECO24	50S ribosomal protein L9 OS=Escherichia coli O139:H28 (strain E24377A / ETEC) GN=rplI PE=3 SV=1	rplI	TIASKAGDEGKLFGSIGTRDI	89	3.5	3.34321	0.437225	36.2261	AckA
sp|A7ZV74|RL9_ECO24	50S ribosomal protein L9 OS=Escherichia coli O139:H28 (strain E24377A / ETEC) GN=rplI PE=3 SV=1	rplI	AVTAAGVEVAKSEVRLPNGVL	112	3	5.5154	0.4603	26.9569	AckA
sp|B7UPE0|RL10_ECO27	50S ribosomal protein L10 OS=Escherichia coli O127:H6 (strain E2348/69 / EPEC) GN=rplJ PE=3 SV=1	rplJ	AAARLFKEFAKANAKFEVKAA	101	4	6.99027	0.301044	15.4817	AckA
sp|B7UPE0|RL10_ECO27	50S ribosomal protein L10 OS=Escherichia coli O127:H6 (strain E2348/69 / EPEC) GN=rplJ PE=3 SV=1	rplJ	LFKEFAKANAKFEVKAAAFEG	105	4	4.90121	0.116011	7.29865	AckA
sp|A7ZUJ6|RL11_ECO24	50S ribosomal protein L11 OS=Escherichia coli O139:H28 (strain E24377A / ETEC) GN=rplK PE=3 SV=1	rplK	AFNAKTDSIEKGLPIPVVITV	51	4	4.7005	0.695134	44.9149	AckA
sp|A7ZUK0|RL7_ECO24	50S ribosomal protein L7/L12 OS=Escherichia coli O139:H28 (strain E24377A / ETEC) GN=rplL PE=3 SV=1	rplL	AVRGATGLGLKEAKDLVESAP	82	4	6.43426	0.429647	23.079	AckA
sp|A7ZUK0|RL7_ECO24	50S ribosomal protein L7/L12 OS=Escherichia coli O139:H28 (strain E24377A / ETEC) GN=rplL PE=3 SV=1	rplL	GATGLGLKEAKDLVESAPAAL	85	4	8.04568	0.178472	8.55926	AckA
sp|A7ZUK0|RL7_ECO24	50S ribosomal protein L7/L12 OS=Escherichia coli O139:H28 (strain E24377A / ETEC) GN=rplL PE=3 SV=1	rplL	APAALKEGVSKDDAEALKKAL	101	4	3.8072	0.253044	18.9278	AckA
sp|A7ZSJ9|RL14_ECO24	50S ribosomal protein L14 OS=Escherichia coli O139:H28 (strain E24377A / ETEC) GN=rplN PE=3 SV=1	rplN	TRELRSEKFMKIISLAPEVL	114	4	6.0013	0.218843	12.2124	AckA
sp|B7UK25|RL15_ECO27	50S ribosomal protein L15 OS=Escherichia coli O127:H6 (strain E2348/69 / EPEC) GN=rplO PE=3 SV=1	rplO	ARAAIEAAGGKIEE	141	4	3.17435	0.208486	18.0491	AckA
sp|A7ZSK2|RL16_ECO24	50S ribosomal protein L16 OS=Escherichia coli O139:H28 (strain E24377A / ETEC) GN=rplP PE=3 SV=1	rplP	VPEELAREAFKLAAAKLPIKT	118	3	3.66276	0.378212	29.1332	AckA
sp|A7ZSI3|RL17_ECO24	50S ribosomal protein L17 OS=Escherichia coli O139:H28 (strain E24377A / ETEC) GN=rplQ PE=3 SV=1	rplQ	AYIELVDRSEKAEAAAE	121	3	6.69496	0.367101	19.3073	AckA
sp|B7UK28|RL18_ECO27	50S ribosomal protein L18 OS=Escherichia coli O127:H6 (strain E2348/69 / EPEC) GN=rplR PE=3 SV=1	rplR	TVEKAIAEQLKYTGNKDAAAA	63	4	5.13044	0.102845	6.28947	AckA
sp|B7UK28|RL18_ECO27	50S ribosomal protein L18 OS=Escherichia coli O127:H6 (strain E2348/69 / EPEC) GN=rplR PE=3 SV=1	rplR	IAEQLKYTGNKDAAAAVGKAV	68	4	3.6523	0.303282	23.413	AckA
sp|B7UK28|RL18_ECO27	50S ribosomal protein L18 OS=Escherichia coli O127:H6 (strain E2348/69 / EPEC) GN=rplR PE=3 SV=1	rplR	GKAVAERALEKGIKDVSFDRS	85	4	4.24447	0.558518	38.6352	AckA
sp|B7UK28|RL18_ECO27	50S ribosomal protein L18 OS=Escherichia coli O127:H6 (strain E2348/69 / EPEC) GN=rplR PE=3 SV=1	rplR	VAERALEKGIKDVSFDRSGFQ	88	4	3.70919	0.365486	27.8824	AckA
sp|B7UH55|RL19_ECO27	50S ribosomal protein L19 OS=Escherichia coli O127:H6 (strain E2348/69 / EPEC) GN=rplS PE=3 SV=1	rplS	MSNIIKQLEQEQMKQD	6	3.5	4.52841	0.712062	47.1448	AckA
sp|B7UH55|RL19_ECO27	50S ribosomal protein L19 OS=Escherichia coli O127:H6 (strain E2348/69 / EPEC) GN=rplS PE=3 SV=1	rplS	EVKVWVVEGSKKRLQAFEGVV	37	3	2.62475	0.730994	75.7516	AckA
sp|B7US99|RL20_ECO27	50S ribosomal protein L20 OS=Escherichia coli O127:H6 (strain E2348/69 / EPEC) GN=rplT PE=3 SV=1	rplT	DKVAFTALVEKAKAALA	112	3	3.1093	0.326507	28.7824	AckA
sp|A7ZS83|RL21_ECO24	50S ribosomal protein L21 OS=Escherichia coli O139:H28 (strain E24377A / ETEC) GN=rplU PE=3 SV=1	rplU	GVPFVDGGVIKAEVVAHGRGE	60	3	3.29716	0.397646	33.3299	AckA
sp|B7UK39|RL22_ECO27	50S ribosomal protein L22 OS=Escherichia coli O127:H6 (strain E2348/69 / EPEC) GN=rplV PE=3 SV=1	rplV	HNDGADIDDLKVTKIFVDEGP	70	4	5.17474	0.285434	17.3644	AckA
sp|P0ADZ2|RL23_ECO57	50S ribosomal protein L23 OS=Escherichia coli O157:H7 GN=rplW PE=1 SV=1	rplW	VSEKASTAMEKSNTIVLKVAK	26	4	5.34164	0.342394	20.4349	AckA
sp|P0ADZ2|RL23_ECO57	50S ribosomal protein L23 OS=Escherichia coli O157:H7 GN=rplW PE=1 SV=1	rplW	AMEKSNTIVLKVAKDATKAEI	33	3	3.07742	0.62686	55.766	AckA
sp|B7UFK2|RL25_ECO27	50S ribosomal protein L25 OS=Escherichia coli O127:H6 (strain E2348/69 / EPEC) GN=rplY PE=3 SV=1	rplY	GASRRLRAANKFPAIIYGGKE	25	3	4.23371	0.393657	27.2789	AckA
sp|B7LAK9|RL25_ECO55	50S ribosomal protein L25 OS=Escherichia coli (strain 55989 / EAEC) GN=rplY PE=3 SV=1	rplY	NKFPAIIYGGKEAPLAIELDH	34	3	5.51247	0.0804772	4.7145	AckA
sp|B7LAK9|RL25_ECO55	50S ribosomal protein L25 OS=Escherichia coli (strain 55989 / EAEC) GN=rplY PE=3 SV=1	rplY	APLAIELDHDKVMNMQAKAEF	46	4	4.44789	0.322095	21.5819	AckA
sp|A7ZP09|RL25_ECO24	50S ribosomal protein L25 OS=Escherichia coli O139:H28 (strain E24377A / ETEC) GN=rplY PE=3 SV=1	rplY	QDVQRHPYKPKLQHIDFVRA	85	4	3.99174	0.52442	37.8854	AckA
sp|A7ZS81|RL27_ECO24	50S ribosomal protein L27 OS=Escherichia coli O139:H28 (strain E24377A / ETEC) GN=rpmA PE=3 SV=1	rpmA	GSIIVRQRGTKFHAGANVGCG	44	3	6.66545	0.261402	13.7802	AckA
sp|B7UK36|RL29_ECO27	50S ribosomal protein L29 OS=Escherichia coli O127:H6 (strain E2348/69 / EPEC) GN=rpmC PE=3 SV=1	rpmC	MKAKELREKSVEELNTELL	9	4	4.21278	0.388489	27.0136	AckA
sp|B7UK36|RL29_ECO27	50S ribosomal protein L29 OS=Escherichia coli O127:H6 (strain E2348/69 / EPEC) GN=rpmC PE=3 SV=1	rpmC	KQVRRDVARVKTLLNEKAGA	54	4	3.8886	0.349314	25.7217	AckA
sp|B7UK36|RL29_ECO27	50S ribosomal protein L29 OS=Escherichia coli O127:H6 (strain E2348/69 / EPEC) GN=rpmC PE=3 SV=1	rpmC	VARVKTLLNEKAGA	60	4	3.88525	0.240426	17.715	AckA
sp|B7UNQ6|RL31_ECO27	50S ribosomal protein L31 OS=Escherichia coli O127:H6 (strain E2348/69 / EPEC) GN=rpmE PE=3 SV=1	rpmE	MKKDIHPKYEEITASCSC	8	4	5.62624	0.447988	25.9336	AckA
sp|B7UNQ6|RL31_ECO27	50S ribosomal protein L31 OS=Escherichia coli O127:H6 (strain E2348/69 / EPEC) GN=rpmE PE=3 SV=1	rpmE	GHDLNLDVCSKCHPFFTGKQR	39	3.5	3.72009	0.455506	34.6722	AckA
sp|B7UPA5|RL32_ECO27	50S ribosomal protein L32 OS=Escherichia coli O127:H6 (strain E2348/69 / EPEC) GN=rpmF PE=3 SV=1	rpmF	LTAVTSLSVDKTSGEKHLRHH	32	3	4.54294	0.369	24.3794	AckA
sp|A7ZTI7|RL33_ECO24	50S ribosomal protein L33 OS=Escherichia coli O139:H28 (strain E24377A / ETEC) GN=rpmG PE=3 SV=1	rpmG	MAKGIREKIKLVSSAGTGHF	10	4	2.96158	0.217593	20.0413	AckA
sp|A7ZTI7|RL33_ECO24	50S ribosomal protein L33 OS=Escherichia coli O139:H28 (strain E24377A / ETEC) GN=rpmG PE=3 SV=1	rpmG	TTKNKRTKPEKLELKKFDPVV	33	4	3.60147	0.365103	28.4938	AckA
sp|A7ZTI7|RL33_ECO24	50S ribosomal protein L33 OS=Escherichia coli O139:H28 (strain E24377A / ETEC) GN=rpmG PE=3 SV=1	rpmG	DPVVRQHVIYKEAKIK	50	4	7.52779	0.406541	20.1397	AckA
sp|P0AG69|RS1_ECO57	30S ribosomal protein S1 OS=Escherichia coli O157:H7 GN=rpsA PE=3 SV=1	rpsA	LGEDPWVAIAKRYPEGTKLTG	272	4	4.09336	0.304277	21.5896	AckA
sp|P0AG69|RS1_ECO57	30S ribosomal protein S1 OS=Escherichia coli O157:H7 GN=rpsA PE=3 SV=1	rpsA	AIAKRYPEGTKLTGRVTNLTD	279	3	3.43507	0.329221	26.6784	AckA
sp|P0AG69|RS1_ECO57	30S ribosomal protein S1 OS=Escherichia coli O157:H7 GN=rpsA PE=3 SV=1	rpsA	PWQQFAETHNKGDRVEGKIKS	363	4	3.81812	0.21633	16.1469	AckA
sp|P0AG69|RS1_ECO57	30S ribosomal protein S1 OS=Escherichia coli O157:H7 GN=rpsA PE=3 SV=1	rpsA	VTGKVTAVDAKGATVELADGV	464	4	4.44053	0.378587	25.3953	AckA
sp|A7ZHQ9|RS2_ECO24	30S ribosomal protein S2 OS=Escherichia coli O139:H28 (strain E24377A / ETEC) GN=rpsB PE=3 SV=1	rpsB	RNKVHIINLEKTVPMFNEALA	45	4	5.66147	0.409239	23.6052	AckA
sp|A7ZHQ9|RS2_ECO24	30S ribosomal protein S2 OS=Escherichia coli O139:H28 (strain E24377A / ETEC) GN=rpsB PE=3 SV=1	rpsB	MFNEALAELNKIASRKGKILF	59	3.5	5.94708	0.921028	51.659	AckA
sp|B7MBF0|RS2_ECO45	30S ribosomal protein S2 OS=Escherichia coli O45:K1 (strain S88 / ExPEC) GN=rpsB PE=3 SV=1	rpsB	RWLGGMLTNWKTVRQSIKRLK	105	4	5.41326	0.525156	31.0954	AckA
sp|B7UIL4|RS2_ECO27	30S ribosomal protein S2 OS=Escherichia coli O127:H6 (strain E2348/69 / EPEC) GN=rpsB PE=3 SV=1	rpsB	KTVRQSIKRLKDLETQSQDGT	115	4	4.69065	0.454381	29.3989	AckA
sp|B7UIL4|RS2_ECO27	30S ribosomal protein S2 OS=Escherichia coli O127:H6 (strain E2348/69 / EPEC) GN=rpsB PE=3 SV=1	rpsB	ETQSQDGTFDKLTKKEALMRT	128	4	3.90473	0.235055	17.2557	AckA
sp|A7ZSK3|RS3_ECO24	30S ribosomal protein S3 OS=Escherichia coli O139:H28 (strain E24377A / ETEC) GN=rpsC PE=3 SV=1	rpsC	SDFKVRQYLTKELAKASVSRI	45	3	10.6968	0.183081	7.72512	AckA
sp|A7ZSK3|RS3_ECO24	30S ribosomal protein S3 OS=Escherichia coli O139:H28 (strain E24377A / ETEC) GN=rpsC PE=3 SV=1	rpsC	VRQYLTKELAKASVSRIVIER	49	3	5.23726	0.274004	16.5481	AckA
sp|A7ZSK3|RS3_ECO24	30S ribosomal protein S3 OS=Escherichia coli O139:H28 (strain E24377A / ETEC) GN=rpsC PE=3 SV=1	rpsC	PAQINIAEVRKPELDAKLVAD	108	4	4.88251	0.529046	33.3644	AckA
sp|A7ZSK3|RS3_ECO24	30S ribosomal protein S3 OS=Escherichia coli O139:H28 (strain E24377A / ETEC) GN=rpsC PE=3 SV=1	rpsC	GGMAAVEQPEKPAAQPKKQQR	219	3	3.10297	0.378636	33.4378	AckA
sp|B7UK20|RS4_ECO27	30S ribosomal protein S4 OS=Escherichia coli O127:H6 (strain E2348/69 / EPEC) GN=rpsD PE=3 SV=1	rpsD	VLERQFRNYYKEAARLKGNTG	77	3	7.2094	0.351054	17.7714	AckA
sp|B7UK20|RS4_ECO27	30S ribosomal protein S4 OS=Escherichia coli O127:H6 (strain E2348/69 / EPEC) GN=rpsD PE=3 SV=1	rpsD	AALELAEQREKPTWLEVDAGK	167	3	2.56465	0.443276	47.0657	AckA
sp|B7UK20|RS4_ECO27	30S ribosomal protein S4 OS=Escherichia coli O127:H6 (strain E2348/69 / EPEC) GN=rpsD PE=3 SV=1	rpsD	VDAGKMEGTFKRKPERSDLSA	183	4	8.38217	0.432625	20.3482	AckA
sp|A7ZV71|RS6_ECO24	30S ribosomal protein S6 OS=Escherichia coli O139:H28 (strain E24377A / ETEC) GN=rpsF PE=3 SV=1	rpsF	YTAAITGAEGKIHRLEDWGRR	35	4	4.77624	0.225747	14.4372	AckA
sp|A7ZV71|RS6_ECO24	30S ribosomal protein S6 OS=Escherichia coli O139:H28 (strain E24377A / ETEC) GN=rpsF PE=3 SV=1	rpsF	QLAYPINKLHKAHYVLMNVEA	56	3	9.57369	0.315206	13.9532	AckA
sp|A7ZSL6|RS7_ECO24	30S ribosomal protein S7 OS=Escherichia coli O139:H28 (strain E24377A / ETEC) GN=rpsG PE=3 SV=1	rpsG	ANELSDAAENKGTAVKKREDV	131	3	4.35724	0.110525	7.50932	AckA
sp|A7ZSJ5|RS8_ECO24	30S ribosomal protein S8 OS=Escherichia coli O139:H28 (strain E24377A / ETEC) GN=rpsH PE=3 SV=1	rpsH	NKAAVTMPSSKLKVAIANVLK	31	3	7.65581	0.292647	14.3774	AckA
sp|A7ZSL0|RS10_ECO24	30S ribosomal protein S10 OS=Escherichia coli O139:H28 (strain E24377A / ETEC) GN=rpsJ PE=3 SV=1	rpsJ	QATAEIVETAKRTGAQVRGPI	30	4	6.12572	0.562991	31.0616	AckA
sp|A7ZSL0|RS10_ECO24	30S ribosomal protein S10 OS=Escherichia coli O139:H28 (strain E24377A / ETEC) GN=rpsJ PE=3 SV=1	rpsJ	RLVDIVEPTEKTVDALMRLDL	82	4	6.62135	0.296309	15.6753	AckA
sp|B7UK21|RS11_ECO27	30S ribosomal protein S11 OS=Escherichia coli O127:H6 (strain E2348/69 / EPEC) GN=rpsK PE=3 SV=1	rpsK	VAAERCADAVKEYGIKNLEVM	75	4	3.41705	0.134976	10.9846	AckA
sp|A7ZSL7|RS12_ECO24	30S ribosomal protein S12 OS=Escherichia coli O139:H28 (strain E24377A / ETEC) GN=rpsL PE=3 SV=1	rpsL	VRGALDCSGVKDRKQARSKYG	108	3	5.36832	0.294565	17.5283	AckA
sp|B7UH58|RS16_ECO27	30S ribosomal protein S16 OS=Escherichia coli O127:H6 (strain E2348/69 / EPEC) GN=rpsP PE=3 SV=1	rpsP	VGFFNPIASEKEEGTRLDLDR	46	4	7.06414	0.602428	30.8142	AckA
sp|A7ZSK0|RS17_ECO24	30S ribosomal protein S17 OS=Escherichia coli O139:H28 (strain E24377A / ETEC) GN=rpsQ PE=3 SV=1	rpsQ	RTLQGRVVSDKMEKSIVVAIE	16	4	3.93823	0.182652	13.3251	AckA
sp|B7UQL1|RS18_ECO27	30S ribosomal protein S18 OS=Escherichia coli O127:H6 (strain E2348/69 / EPEC) GN=rpsR PE=3 SV=1	rpsR	EIDYKDIATLKNYITESGKIV	30	4	5.6829	0.387095	22.2793	AckA
sp|A7ZSK5|RS19_ECO24	30S ribosomal protein S19 OS=Escherichia coli O139:H28 (strain E24377A / ETEC) GN=rpsS PE=3 SV=1	rpsS	VEKAVESGDKKPLRTWSRRST	29	3	4.57407	0.1842	12.1152	AckA
sp|A7ZHB2|RS20_ECO24	30S ribosomal protein S20 OS=Escherichia coli O139:H28 (strain E24377A / ETEC) GN=rpsT PE=3 SV=1	rpsT	IEAGDKAAAQKAFNEMQPIVD	49	3	5.9057	0.410039	23.0889	AckA
sp|A7ZRU7|RS21_ECO24	30S ribosomal protein S21 OS=Escherichia coli O139:H28 (strain E24377A / ETEC) GN=rpsU PE=3 SV=1	rpsU	ALRRFKRSCEKAGVLAEVRRR	25	4	4.8726	0.147881	9.33813	AckA

## Sheet: S3C peptide level
Table S3C. Ribosomal proteins with acetylyated peptides that were significantly upregulated by CobB vs WT and AckA vs WT -- comparison (acetyl site analysis)
Peptide level comparison AckA and CobB sensitive ribosomal proteins
				blue: sites from 1 protein are differently regulated by AckA and CobB
				brown: sites from 1 protein are regulated by both AckA and CobB for the same site
				acetyl site			Average
				mutant upregulation		# of Acetyl	Ratios	Stand Dev	CV in %
Protein Name	Protein Description	Gene Name	Motifs (K acetyl site in center)		Acetyl Site	Observations	Acetyl Site	Acetyl Site	Acetyl Site
							All Bio repl	All Bio repl	All Bio repl
sp|B7UPD9|RL1_ECO27	50S ribosomal protein L1 OS=Escherichia coli O127:H6 (strain E2348/69 / EPEC) GN=rplA PE=3 SV=1	rplA	LGPRGLMPNPKVGTVTPNVAE	AckA	141	3	3.46218	0.365822	29.4566
sp|B7UPD9|RL1_ECO27	50S ribosomal protein L1 OS=Escherichia coli O127:H6 (strain E2348/69 / EPEC) GN=rplA PE=3 SV=1	rplA	TVTPNVAEAVKNAKAGQIRYR	AckA	154	3	3.74597	0.323935	24.5279
sp|B7UPD9|RL1_ECO27	50S ribosomal protein L1 OS=Escherichia coli O127:H6 (strain E2348/69 / EPEC) GN=rplA PE=3 SV=1	rplA	TIGKVDFDADKLKENLEALLV	AckA	184	3	3.23383	0.347996	29.6503
sp|B7UPD9|RL1_ECO27	50S ribosomal protein L1 OS=Escherichia coli O127:H6 (strain E2348/69 / EPEC) GN=rplA PE=3 SV=1	rplA	ENLEALLVALKKAKPTQAKGV	AckA	197	4	4.33592	0.12342	8.41348
sp|B7UK43|RL4_ECO27	50S ribosomal protein L4 OS=Escherichia coli O127:H6 (strain E2348/69 / EPEC) GN=rplD PE=3 SV=1	rplD	VNKKMYRGALKSILSELVRQD	AckA	106	3	2.58886	0.380399	39.9907
sp|A7ZSJ7|RL5_ECO24	50S ribosomal protein L5 OS=Escherichia coli O139:H28 (strain E24377A / ETEC) GN=rplE PE=3 SV=1	rplE	NMGVGEAIADKKLLDNAAADL	AckA	47	3	4.12602	0.383168	27.0348
sp|A7ZSJ7|RL5_ECO24	50S ribosomal protein L5 OS=Escherichia coli O139:H28 (strain E24377A / ETEC) GN=rplE PE=3 SV=1	rplE	MGVGEAIADKKLLDNAAADLA	AckA	48	3	4.35913	0.314118	21.3356
sp|A7ZSJ7|RL5_ECO24	50S ribosomal protein L5 OS=Escherichia coli O139:H28 (strain E24377A / ETEC) GN=rplE PE=3 SV=1	rplE	RIRDFRGLSAKSFDGRGNYSM	AckA	120	4	3.64481	0.339032	26.2144
sp|A7ZSJ7|RL5_ECO24	50S ribosomal protein L5 OS=Escherichia coli O139:H28 (strain E24377A / ETEC) GN=rplE PE=3 SV=1	rplE	QIIFPEIDYDKVDRVRGLDIT	AckA	145	4	3.91263	0.303822	22.2709
sp|A7ZSJ4|RL6_ECO24	50S ribosomal protein L6 OS=Escherichia coli O139:H28 (strain E24377A / ETEC) GN=rplF PE=3 SV=1	rplF	PVVVPAGVDVKINGQVITIKG	AckA	18	4	7.08577	0.24748	12.6388
sp|A7ZSJ4|RL6_ECO24	50S ribosomal protein L6 OS=Escherichia coli O139:H28 (strain E24377A / ETEC) GN=rplF PE=3 SV=1	rplF	TRTLNDAVEVKHADNTLTFGP	AckA	44	3.5	3.96003	0.45358	32.9576
sp|A7ZV74|RL9_ECO24	50S ribosomal protein L9 OS=Escherichia coli O139:H28 (strain E24377A / ETEC) GN=rplI PE=3 SV=1	rplI	PQGKAVPATKKNIEFFEARRA	AckA	42	3	7.7844	0.468343	22.8224
sp|A7ZV74|RL9_ECO24	50S ribosomal protein L9 OS=Escherichia coli O139:H28 (strain E24377A / ETEC) GN=rplI PE=3 SV=1	rplI	FEARRAELEAKLAEVLAAANA	AckA	57	3	5.59183	0.491217	28.5374
sp|A7ZV74|RL9_ECO24	50S ribosomal protein L9 OS=Escherichia coli O139:H28 (strain E24377A / ETEC) GN=rplI PE=3 SV=1	rplI	TIASKAGDEGKLFGSIGTRDI	AckA	89	3.5	3.34321	0.437225	36.2261
sp|A7ZV74|RL9_ECO24	50S ribosomal protein L9 OS=Escherichia coli O139:H28 (strain E24377A / ETEC) GN=rplI PE=3 SV=1	rplI	AVTAAGVEVAKSEVRLPNGVL	AckA	112	3	5.5154	0.4603	26.9569
sp|B7UPE0|RL10_ECO27	50S ribosomal protein L10 OS=Escherichia coli O127:H6 (strain E2348/69 / EPEC) GN=rplJ PE=3 SV=1	rplJ	AAARLFKEFAKANAKFEVKAA	AckA	101	4	6.99027	0.301044	15.4817
sp|B7UPE0|RL10_ECO27	50S ribosomal protein L10 OS=Escherichia coli O127:H6 (strain E2348/69 / EPEC) GN=rplJ PE=3 SV=1	rplJ	LFKEFAKANAKFEVKAAAFEG	AckA	105	4	4.90121	0.116011	7.29865
sp|A7ZUJ6|RL11_ECO24	50S ribosomal protein L11 OS=Escherichia coli O139:H28 (strain E24377A / ETEC) GN=rplK PE=3 SV=1	rplK	AFNAKTDSIEKGLPIPVVITV	AckA	51	4	4.7005	0.695134	44.9149
sp|A7ZUJ6|RL11_ECO24	50S ribosomal protein L11 OS=Escherichia coli O139:H28 (strain E24377A / ETEC) GN=rplK PE=3 SV=1	rplK	TKTPPAAVLLKKAAGIKSGSG	CobB	81	4	4.50153	0.259909	17.2763
sp|A7ZUK0|RL7_ECO24	50S ribosomal protein L7/L12 OS=Escherichia coli O139:H28 (strain E24377A / ETEC) GN=rplL PE=3 SV=1	rplL	AAGANKVAVIKAVRGATGLGL	CobB	71	4	2.49412	0.196254	21.4734
sp|A7ZUK0|RL7_ECO24	50S ribosomal protein L7/L12 OS=Escherichia coli O139:H28 (strain E24377A / ETEC) GN=rplL PE=3 SV=1	rplL	AVRGATGLGLKEAKDLVESAP	CobB	82	4	12.7912	0.382225	14.9965
sp|A7ZUK0|RL7_ECO24	50S ribosomal protein L7/L12 OS=Escherichia coli O139:H28 (strain E24377A / ETEC) GN=rplL PE=3 SV=1	rplL	AVRGATGLGLKEAKDLVESAP	AckA	82	4	6.43426	0.429647	23.079
sp|A7ZUK0|RL7_ECO24	50S ribosomal protein L7/L12 OS=Escherichia coli O139:H28 (strain E24377A / ETEC) GN=rplL PE=3 SV=1	rplL	GATGLGLKEAKDLVESAPAAL	AckA	85	4	8.04568	0.178472	8.55926
sp|A7ZUK0|RL7_ECO24	50S ribosomal protein L7/L12 OS=Escherichia coli O139:H28 (strain E24377A / ETEC) GN=rplL PE=3 SV=1	rplL	APAALKEGVSKDDAEALKKAL	AckA	101	4	3.8072	0.253044	18.9278
sp|A7ZSJ9|RL14_ECO24	50S ribosomal protein L14 OS=Escherichia coli O139:H28 (strain E24377A / ETEC) GN=rplN PE=3 SV=1	rplN	TRELRSEKFMKIISLAPEVL	AckA	114	4	6.0013	0.218843	12.2124
sp|B7UK25|RL15_ECO27	50S ribosomal protein L15 OS=Escherichia coli O127:H6 (strain E2348/69 / EPEC) GN=rplO PE=3 SV=1	rplO	ARAAIEAAGGKIEE	AckA	141	4	3.17435	0.208486	18.0491
sp|A7ZSK2|RL16_ECO24	50S ribosomal protein L16 OS=Escherichia coli O139:H28 (strain E24377A / ETEC) GN=rplP PE=3 SV=1	rplP	VPEELAREAFKLAAAKLPIKT	AckA	118	3	3.66276	0.378212	29.1332
sp|A7ZSI3|RL17_ECO24	50S ribosomal protein L17 OS=Escherichia coli O139:H28 (strain E24377A / ETEC) GN=rplQ PE=3 SV=1	rplQ	AGSLVRHEIIKTTLPKAKELR	CobB	35	4	4.80391	0.644437	41.0619
sp|A7ZSI3|RL17_ECO24	50S ribosomal protein L17 OS=Escherichia coli O139:H28 (strain E24377A / ETEC) GN=rplQ PE=3 SV=1	rplQ	AYIELVDRSEKAEAAAE	AckA	121	3	6.69496	0.367101	19.3073
sp|B7UK28|RL18_ECO27	50S ribosomal protein L18 OS=Escherichia coli O127:H6 (strain E2348/69 / EPEC) GN=rplR PE=3 SV=1	rplR	TVEKAIAEQLKYTGNKDAAAA	AckA	63	4	5.13044	0.102845	6.28947
sp|B7UK28|RL18_ECO27	50S ribosomal protein L18 OS=Escherichia coli O127:H6 (strain E2348/69 / EPEC) GN=rplR PE=3 SV=1	rplR	IAEQLKYTGNKDAAAAVGKAV	AckA	68	4	3.6523	0.303282	23.413
sp|B7UK28|RL18_ECO27	50S ribosomal protein L18 OS=Escherichia coli O127:H6 (strain E2348/69 / EPEC) GN=rplR PE=3 SV=1	rplR	GKAVAERALEKGIKDVSFDRS	AckA	85	4	4.24447	0.558518	38.6352
sp|B7UK28|RL18_ECO27	50S ribosomal protein L18 OS=Escherichia coli O127:H6 (strain E2348/69 / EPEC) GN=rplR PE=3 SV=1	rplR	VAERALEKGIKDVSFDRSGFQ	AckA	88	4	3.70919	0.365486	27.8824
sp|B7UH55|RL19_ECO27	50S ribosomal protein L19 OS=Escherichia coli O127:H6 (strain E2348/69 / EPEC) GN=rplS PE=3 SV=1	rplS	MSNIIKQLEQEQMKQD	AckA	6	3.5	4.52841	0.712062	47.1448
sp|B7UH55|RL19_ECO27	50S ribosomal protein L19 OS=Escherichia coli O127:H6 (strain E2348/69 / EPEC) GN=rplS PE=3 SV=1	rplS	EVKVWVVEGSKKRLQAFEGVV	AckA	37	3	2.62475	0.730994	75.7516
sp|B7US99|RL20_ECO27	50S ribosomal protein L20 OS=Escherichia coli O127:H6 (strain E2348/69 / EPEC) GN=rplT PE=3 SV=1	rplT	DKVAFTALVEKAKAALA	AckA	112	3	3.1093	0.326507	28.7824
sp|A7ZS83|RL21_ECO24	50S ribosomal protein L21 OS=Escherichia coli O139:H28 (strain E24377A / ETEC) GN=rplU PE=3 SV=1	rplU	GVPFVDGGVIKAEVVAHGRGE	AckA	60	3	3.29716	0.397646	33.3299
sp|B7UK39|RL22_ECO27	50S ribosomal protein L22 OS=Escherichia coli O127:H6 (strain E2348/69 / EPEC) GN=rplV PE=3 SV=1	rplV	HNDGADIDDLKVTKIFVDEGP	AckA	70	4	5.17474	0.285434	17.3644
sp|P0ADZ2|RL23_ECO57	50S ribosomal protein L23 OS=Escherichia coli O157:H7 GN=rplW PE=1 SV=1	rplW	VSEKASTAMEKSNTIVLKVAK	AckA	26	4	5.34164	0.342394	20.4349
sp|P0ADZ2|RL23_ECO57	50S ribosomal protein L23 OS=Escherichia coli O157:H7 GN=rplW PE=1 SV=1	rplW	AMEKSNTIVLKVAKDATKAEI	AckA	33	3	3.07742	0.62686	55.766
sp|B7UFK2|RL25_ECO27	50S ribosomal protein L25 OS=Escherichia coli O127:H6 (strain E2348/69 / EPEC) GN=rplY PE=3 SV=1	rplY	GASRRLRAANKFPAIIYGGKE	AckA	25	3	4.23371	0.393657	27.2789
sp|B7LAK9|RL25_ECO55	50S ribosomal protein L25 OS=Escherichia coli (strain 55989 / EAEC) GN=rplY PE=3 SV=1	rplY	NKFPAIIYGGKEAPLAIELDH	AckA	34	3	5.51247	0.0804772	4.7145
sp|B7LAK9|RL25_ECO55	50S ribosomal protein L25 OS=Escherichia coli (strain 55989 / EAEC) GN=rplY PE=3 SV=1	rplY	APLAIELDHDKVMNMQAKAEF	AckA	46	4	4.44789	0.322095	21.5819
sp|A7ZP09|RL25_ECO24	50S ribosomal protein L25 OS=Escherichia coli O139:H28 (strain E24377A / ETEC) GN=rplY PE=3 SV=1	rplY	QDVQRHPYKPKLQHIDFVRA	AckA	85	4	3.99174	0.52442	37.8854
sp|A7ZS81|RL27_ECO24	50S ribosomal protein L27 OS=Escherichia coli O139:H28 (strain E24377A / ETEC) GN=rpmA PE=3 SV=1	rpmA	GSIIVRQRGTKFHAGANVGCG	AckA	44	3	6.66545	0.261402	13.7802
sp|B7UK36|RL29_ECO27	50S ribosomal protein L29 OS=Escherichia coli O127:H6 (strain E2348/69 / EPEC) GN=rpmC PE=3 SV=1	rpmC	MKAKELREKSVEELNTELL	AckA	9	4	4.21278	0.388489	27.0136
sp|B7UK36|RL29_ECO27	50S ribosomal protein L29 OS=Escherichia coli O127:H6 (strain E2348/69 / EPEC) GN=rpmC PE=3 SV=1	rpmC	SGQLQQSHLLKQVRRDVARVK	CobB	44	4	13.4661	0.38733	14.8963
sp|B7UK36|RL29_ECO27	50S ribosomal protein L29 OS=Escherichia coli O127:H6 (strain E2348/69 / EPEC) GN=rpmC PE=3 SV=1	rpmC	KQVRRDVARVKTLLNEKAGA	AckA	54	4	3.8886	0.349314	25.7217
sp|B7UK36|RL29_ECO27	50S ribosomal protein L29 OS=Escherichia coli O127:H6 (strain E2348/69 / EPEC) GN=rpmC PE=3 SV=1	rpmC	VARVKTLLNEKAGA	AckA	60	4	3.88525	0.240426	17.715
sp|B7UNQ6|RL31_ECO27	50S ribosomal protein L31 OS=Escherichia coli O127:H6 (strain E2348/69 / EPEC) GN=rpmE PE=3 SV=1	rpmE	MKKDIHPKYEEITASCSC	CobB	8	4	4.44539	0.617107	41.3648
sp|B7UNQ6|RL31_ECO27	50S ribosomal protein L31 OS=Escherichia coli O127:H6 (strain E2348/69 / EPEC) GN=rpmE PE=3 SV=1	rpmE	MKKDIHPKYEEITASCSC	AckA	8	4	5.62624	0.447988	25.9336
sp|B7UNQ6|RL31_ECO27	50S ribosomal protein L31 OS=Escherichia coli O127:H6 (strain E2348/69 / EPEC) GN=rpmE PE=3 SV=1	rpmE	GHDLNLDVCSKCHPFFTGKQR	AckA	39	3.5	3.72009	0.455506	34.6722
sp|B7UPA5|RL32_ECO27	50S ribosomal protein L32 OS=Escherichia coli O127:H6 (strain E2348/69 / EPEC) GN=rpmF PE=3 SV=1	rpmF	LTAVTSLSVDKTSGEKHLRHH	AckA	32	3	4.54294	0.369	24.3794
sp|A7ZTI7|RL33_ECO24	50S ribosomal protein L33 OS=Escherichia coli O139:H28 (strain E24377A / ETEC) GN=rpmG PE=3 SV=1	rpmG	MAKGIREKIKLVSSAGTGHF	CobB	10	3	2.22024	0.329348	41.2917
sp|A7ZTI7|RL33_ECO24	50S ribosomal protein L33 OS=Escherichia coli O139:H28 (strain E24377A / ETEC) GN=rpmG PE=3 SV=1	rpmG	MAKGIREKIKLVSSAGTGHF	AckA	10	4	2.96158	0.217593	20.0413
sp|A7ZTI7|RL33_ECO24	50S ribosomal protein L33 OS=Escherichia coli O139:H28 (strain E24377A / ETEC) GN=rpmG PE=3 SV=1	rpmG	TTKNKRTKPEKLELKKFDPVV	CobB	33	4	3.23253	0.206116	17.5677
sp|A7ZTI7|RL33_ECO24	50S ribosomal protein L33 OS=Escherichia coli O139:H28 (strain E24377A / ETEC) GN=rpmG PE=3 SV=1	rpmG	TTKNKRTKPEKLELKKFDPVV	AckA	33	4	3.60147	0.365103	28.4938
sp|A7ZTI7|RL33_ECO24	50S ribosomal protein L33 OS=Escherichia coli O139:H28 (strain E24377A / ETEC) GN=rpmG PE=3 SV=1	rpmG	DPVVRQHVIYKEAKIK	CobB	50	4	7.74429	0.441674	21.5771
sp|A7ZTI7|RL33_ECO24	50S ribosomal protein L33 OS=Escherichia coli O139:H28 (strain E24377A / ETEC) GN=rpmG PE=3 SV=1	rpmG	DPVVRQHVIYKEAKIK	AckA	50	4	7.52779	0.406541	20.1397
sp|P0AG69|RS1_ECO57	30S ribosomal protein S1 OS=Escherichia coli O157:H7 GN=rpsA PE=3 SV=1	rpsA	EGKELEFKVIKLDQKRNNVVV	CobB	158	4	6.52749	0.571679	30.4729
sp|P0AG69|RS1_ECO57	30S ribosomal protein S1 OS=Escherichia coli O157:H7 GN=rpsA PE=3 SV=1	rpsA	LGEDPWVAIAKRYPEGTKLTG	AckA	272	4	4.09336	0.304277	21.5896
sp|P0AG69|RS1_ECO57	30S ribosomal protein S1 OS=Escherichia coli O157:H7 GN=rpsA PE=3 SV=1	rpsA	AIAKRYPEGTKLTGRVTNLTD	AckA	279	3	3.43507	0.329221	26.6784
sp|P0AG69|RS1_ECO57	30S ribosomal protein S1 OS=Escherichia coli O157:H7 GN=rpsA PE=3 SV=1	rpsA	PWQQFAETHNKGDRVEGKIKS	AckA	363	4	3.81812	0.21633	16.1469
sp|P0AG69|RS1_ECO57	30S ribosomal protein S1 OS=Escherichia coli O157:H7 GN=rpsA PE=3 SV=1	rpsA	VTGKVTAVDAKGATVELADGV	AckA	464	4	4.44053	0.378587	25.3953
sp|P0AG69|RS1_ECO57	30S ribosomal protein S1 OS=Escherichia coli O157:H7 GN=rpsA PE=3 SV=1	rpsA	SVRAKDEADEKDAIATVNKQE	CobB	528	3	2.33655	0.734469	86.543
sp|A7ZHQ9|RS2_ECO24	30S ribosomal protein S2 OS=Escherichia coli O139:H28 (strain E24377A / ETEC) GN=rpsB PE=3 SV=1	rpsB	RNKVHIINLEKTVPMFNEALA	AckA	45	4	5.66147	0.409239	23.6052
sp|A7ZHQ9|RS2_ECO24	30S ribosomal protein S2 OS=Escherichia coli O139:H28 (strain E24377A / ETEC) GN=rpsB PE=3 SV=1	rpsB	MFNEALAELNKIASRKGKILF	AckA	59	3.5	5.94708	0.921028	51.659
sp|B7MBF0|RS2_ECO45	30S ribosomal protein S2 OS=Escherichia coli O45:K1 (strain S88 / ExPEC) GN=rpsB PE=3 SV=1	rpsB	RWLGGMLTNWKTVRQSIKRLK	AckA	105	4	5.41326	0.525156	31.0954
sp|B7UIL4|RS2_ECO27	30S ribosomal protein S2 OS=Escherichia coli O127:H6 (strain E2348/69 / EPEC) GN=rpsB PE=3 SV=1	rpsB	KTVRQSIKRLKDLETQSQDGT	AckA	115	4	4.69065	0.454381	29.3989
sp|B7UIL4|RS2_ECO27	30S ribosomal protein S2 OS=Escherichia coli O127:H6 (strain E2348/69 / EPEC) GN=rpsB PE=3 SV=1	rpsB	ETQSQDGTFDKLTKKEALMRT	AckA	128	4	3.90473	0.235055	17.2557
sp|A7ZSK3|RS3_ECO24	30S ribosomal protein S3 OS=Escherichia coli O139:H28 (strain E24377A / ETEC) GN=rpsC PE=3 SV=1	rpsC	SDFKVRQYLTKELAKASVSRI	AckA	45	3	10.6968	0.183081	7.72512
sp|A7ZSK3|RS3_ECO24	30S ribosomal protein S3 OS=Escherichia coli O139:H28 (strain E24377A / ETEC) GN=rpsC PE=3 SV=1	rpsC	VRQYLTKELAKASVSRIVIER	AckA	49	3	5.23726	0.274004	16.5481
sp|A7ZSK3|RS3_ECO24	30S ribosomal protein S3 OS=Escherichia coli O139:H28 (strain E24377A / ETEC) GN=rpsC PE=3 SV=1	rpsC	PAQINIAEVRKPELDAKLVAD	AckA	108	4	4.88251	0.529046	33.3644
sp|A7ZSK3|RS3_ECO24	30S ribosomal protein S3 OS=Escherichia coli O139:H28 (strain E24377A / ETEC) GN=rpsC PE=3 SV=1	rpsC	GGMAAVEQPEKPAAQPKKQQR	AckA	219	3	3.10297	0.378636	33.4378
sp|B7UK20|RS4_ECO27	30S ribosomal protein S4 OS=Escherichia coli O127:H6 (strain E2348/69 / EPEC) GN=rpsD PE=3 SV=1	rpsD	VLERQFRNYYKEAARLKGNTG	AckA	77	3	7.2094	0.351054	17.7714
sp|B7UK20|RS4_ECO27	30S ribosomal protein S4 OS=Escherichia coli O127:H6 (strain E2348/69 / EPEC) GN=rpsD PE=3 SV=1	rpsD	AALELAEQREKPTWLEVDAGK	AckA	167	3	2.56465	0.443276	47.0657
sp|B7UK20|RS4_ECO27	30S ribosomal protein S4 OS=Escherichia coli O127:H6 (strain E2348/69 / EPEC) GN=rpsD PE=3 SV=1	rpsD	VDAGKMEGTFKRKPERSDLSA	AckA	183	4	8.38217	0.432625	20.3482
sp|A7ZV71|RS6_ECO24	30S ribosomal protein S6 OS=Escherichia coli O139:H28 (strain E24377A / ETEC) GN=rpsF PE=3 SV=1	rpsF	YTAAITGAEGKIHRLEDWGRR	AckA	35	4	4.77624	0.225747	14.4372
sp|A7ZV71|RS6_ECO24	30S ribosomal protein S6 OS=Escherichia coli O139:H28 (strain E24377A / ETEC) GN=rpsF PE=3 SV=1	rpsF	QLAYPINKLHKAHYVLMNVEA	AckA	56	3	9.57369	0.315206	13.9532
sp|A7ZSL6|RS7_ECO24	30S ribosomal protein S7 OS=Escherichia coli O139:H28 (strain E24377A / ETEC) GN=rpsG PE=3 SV=1	rpsG	ANELSDAAENKGTAVKKREDV	AckA	131	3	4.35724	0.110525	7.50932
sp|A7ZSJ5|RS8_ECO24	30S ribosomal protein S8 OS=Escherichia coli O139:H28 (strain E24377A / ETEC) GN=rpsH PE=3 SV=1	rpsH	NKAAVTMPSSKLKVAIANVLK	AckA	31	3	7.65581	0.292647	14.3774
sp|A7ZSL0|RS10_ECO24	30S ribosomal protein S10 OS=Escherichia coli O139:H28 (strain E24377A / ETEC) GN=rpsJ PE=3 SV=1	rpsJ	QATAEIVETAKRTGAQVRGPI	AckA	30	4	6.12572	0.562991	31.0616
sp|A7ZSL0|RS10_ECO24	30S ribosomal protein S10 OS=Escherichia coli O139:H28 (strain E24377A / ETEC) GN=rpsJ PE=3 SV=1	rpsJ	FTVLISPHVNKDARDQYEIRT	CobB	59	3	10.6035	0.493789	20.9128
sp|A7ZSL0|RS10_ECO24	30S ribosomal protein S10 OS=Escherichia coli O139:H28 (strain E24377A / ETEC) GN=rpsJ PE=3 SV=1	rpsJ	RLVDIVEPTEKTVDALMRLDL	AckA	82	4	6.62135	0.296309	15.6753
sp|B7UK21|RS11_ECO27	30S ribosomal protein S11 OS=Escherichia coli O127:H6 (strain E2348/69 / EPEC) GN=rpsK PE=3 SV=1	rpsK	VAAERCADAVKEYGIKNLEVM	AckA	75	4	3.41705	0.134976	10.9846
sp|A7ZSL7|RS12_ECO24	30S ribosomal protein S12 OS=Escherichia coli O139:H28 (strain E24377A / ETEC) GN=rpsL PE=3 SV=1	rpsL	VRGALDCSGVKDRKQARSKYG	AckA	108	3	5.36832	0.294565	17.5283
sp|B7UH58|RS16_ECO27	30S ribosomal protein S16 OS=Escherichia coli O127:H6 (strain E2348/69 / EPEC) GN=rpsP PE=3 SV=1	rpsP	VGFFNPIASEKEEGTRLDLDR	AckA	46	4	7.06414	0.602428	30.8142
sp|A7ZSK0|RS17_ECO24	30S ribosomal protein S17 OS=Escherichia coli O139:H28 (strain E24377A / ETEC) GN=rpsQ PE=3 SV=1	rpsQ	RTLQGRVVSDKMEKSIVVAIE	AckA	16	4	3.93823	0.182652	13.3251
sp|A7ZSK0|RS17_ECO24	30S ribosomal protein S17 OS=Escherichia coli O139:H28 (strain E24377A / ETEC) GN=rpsQ PE=3 SV=1	rpsQ	IRECRPLSKTKSWTLVRVVEK	CobB	71	3	6.99461	0.26486	13.6165
sp|B7UQL1|RS18_ECO27	30S ribosomal protein S18 OS=Escherichia coli O127:H6 (strain E2348/69 / EPEC) GN=rpsR PE=3 SV=1	rpsR	EIDYKDIATLKNYITESGKIV	AckA	30	4	5.6829	0.387095	22.2793
sp|A7ZSK5|RS19_ECO24	30S ribosomal protein S19 OS=Escherichia coli O139:H28 (strain E24377A / ETEC) GN=rpsS PE=3 SV=1	rpsS	VEKAVESGDKKPLRTWSRRST	AckA	29	3	4.57407	0.1842	12.1152
sp|A7ZHB2|RS20_ECO24	30S ribosomal protein S20 OS=Escherichia coli O139:H28 (strain E24377A / ETEC) GN=rpsT PE=3 SV=1	rpsT	IEAGDKAAAQKAFNEMQPIVD	AckA	49	3	5.9057	0.410039	23.0889
sp|A7ZRU7|RS21_ECO24	30S ribosomal protein S21 OS=Escherichia coli O139:H28 (strain E24377A / ETEC) GN=rpsU PE=3 SV=1	rpsU	ALRRFKRSCEKAGVLAEVRRR	CobB	25	4	4.18058	0.151985	10.625
sp|A7ZRU7|RS21_ECO24	30S ribosomal protein S21 OS=Escherichia coli O139:H28 (strain E24377A / ETEC) GN=rpsU PE=3 SV=1	rpsU	ALRRFKRSCEKAGVLAEVRRR	AckA	25	4	4.8726	0.147881	9.33813
