# Supplementary material for: The E. coli sirtuin CobB shows no preference for enzymatic and nonenzymatic lysine acetylation substrate sites
Source: Microbiologyopen. 2014 Nov 22;4(1):66–83. doi: 10.1002/mbo3.223 (PMC4335977; doi:10.1002/mbo3.223)
Supplement: Supplementary file 5 [file mbo30004-0066-sd5.xlsx]

## Sheet: Table S4
Table S4. Deacetylase activity in WT and cobB mutant lysates or of recombinant CobB
					WT lysate	WT lysate	WT lysate	WT lysate									CobB del lysate	CobB del lysate	CobB del lysate	CobB del lysate									Recombinanat CobB	Recombinanat CobB	Recombinanat CobB	Recombinanat CobB
					Trial 1	Trial 2	Trial 3	Average	Std Dev	% St Dev							Trial 1	Trial 2	Trial 3	Average	Std Dev	% St Dev							Trial 1	Trial 2	Trial 3	Average	Std Dev	% St Dev
Row	Column	Position	X	Z	Activity bkg sub	Activity bkg sub	Activity bkg sub	Activity	Activity	Activity		Row	Column	Position	X	Z	Activity bkg sub	Activity bkg sub	Activity bkg sub	Activity	Activity	Activity		Row	Column	Position	X	Z	Activity bkg sub	Activity bkg sub	Activity bkg sub	Activity	Activity	Activity
A	1	1	A	A	0.072	0.092	0.013	0.059	0.0410731	4.10731		A	1	1	A	A	0.016	0.006	0.006	0.00933333	0.0057735	0.57735		A	1	1	A	A	0.14	0.054	0.197	0.130333	0.0719884	7.19884
A	2	2	R	A	0.203	0.068	0.058	0.109667	0.0809835	8.09835		A	2	2	R	A	-0.003	0.024	0.024	0.015	0.0155885	1.55885		A	2	2	R	A	0.157	0.103	0.209	0.156333	0.0530031	5.30031
A	3	3	N	A	0.052	0.01	0	0.0206667	0.0275923	2.75923		A	3	3	N	A	0.016	0.01	0.01	0.012	0.0034641	0.34641		A	3	3	N	A	0.125	0.023	0.102	0.0833333	0.0535008	5.35008
A	4	4	D	A	0.012	-0.027	0.019	0.00133333	0.0247857	2.47857		A	4	4	D	A	0.001	-0.021	-0.021	-0.0136667	0.0127017	1.27017		A	4	4	D	A	-0.011	-0.046	0.032	-0.00833333	0.0390683	3.90683
A	5	5	E	A	0.041	0.003	0.004	0.016	0.0216564	2.16564		A	5	5	E	A	0.015	0.015	0.015	0.015	0	0		A	5	5	E	A	0.02	-0.008	0.128	0.0466667	0.0718146	7.18146
A	6	6	Q	A	0.042	0.007	0.012	0.0203333	0.0189297	1.89297		A	6	6	Q	A	0.023	0.006	0.006	0.0116667	0.00981495	0.981495		A	6	6	Q	A	0.102	0.014	0.114	0.0766667	0.0546016	5.46016
A	7	7	G	A	0.092	-0.017	-0.017	0.0193333	0.0629312	6.29312		A	7	7	G	A	0.035	-0.015	-0.015	0.00166667	0.0288675	2.88675		A	7	7	G	A	0.091	-0.011	0.109	0.063	0.0647148	6.47148
A	8	8	H	A	0.002	-0.008	-0.01	-0.00533333	0.0064291	0.64291		A	8	8	H	A	-0.005	-0.009	-0.009	-0.00766667	0.0023094	0.23094		A	8	8	H	A	0.025	0.013	0.063	0.0336667	0.0261024	2.61024
A	9	9	I	A	0.073	0.003	0.002	0.026	0.0407063	4.07063		A	9	9	I	A	0.009	-0.002	-0.002	0.00166667	0.00635085	0.635085		A	9	9	I	A	0.201	0.032	0.208	0.147	0.0996544	9.96544
A	10	10	L	A	0.052	-0.029	-0.041	-0.006	0.0505866	5.05866		A	10	10	L	A	-0.033	-0.04	-0.04	-0.0376667	0.00404145	0.404145		A	10	10	L	A	0.284	0.051	0.226	0.187	0.121297	12.1297
A	11	11	K	A	0.018	0.001	0.006	0.00833333	0.00873689	0.873689		A	11	11	K	A	-0.008	-0.005	-0.005	-0.006	0.00173205	0.173205		A	11	11	K	A	0.051	0.041	0.064	0.052	0.0115326	1.15326
A	12	12	M	A	0.042	-0.036	-0.018	-0.004	0.0408412	4.08412		A	12	12	M	A	-0.016	-0.029	-0.029	-0.0246667	0.00750555	0.750555		A	12	12	M	A	0.265	-0.017	0.136	0.128	0.14117	14.117
A	13	13	F	A	0.078	-0.022	0.043	0.033	0.0507445	5.07445		A	13	13	F	A	-0.015	-0.033	-0.033	-0.027	0.0103923	1.03923		A	13	13	F	A	0.635	0.53	0.34	0.501667	0.149527	14.9527
A	14	14	P	A	0.017	-0.038	-0.057	-0.026	0.0384318	3.84318		A	14	14	P	A	0.013	-0.057	-0.057	-0.0336667	0.0404145	4.04145		A	14	14	P	A	0.064	0.061	0.171	0.0986667	0.0626605	6.26605
A	15	15	S	A	-0.06	-0.089	-0.085	-0.078	0.0157162	1.57162		A	15	15	S	A	-0.098	-0.061	-0.061	-0.0733333	0.021362	2.1362		A	15	15	S	A	0.007	0.007	0.005	0.00633333	0.0011547	0.11547
A	16	16	T	A	0.015	-0.013	-0.021	-0.00633333	0.0189033	1.89033		A	16	16	T	A	-0.018	-0.018	-0.018	-0.018	0	0		A	16	16	T	A	0.173	0.185	0.153	0.170333	0.0161658	1.61658
A	17	17	W	A	0.295	0.151	0.087	0.177667	0.106533	10.6533		A	17	17	W	A	-0.119	-0.056	-0.056	-0.077	0.0363731	3.63731		A	17	17	W	A	0.736	0.864	0.345	0.648333	0.270378	27.0378
A	18	18	Y	A	0.217	0.13	0.106	0.151	0.0584038	5.84038		A	18	18	Y	A	-0.031	-0.037	-0.037	-0.035	0.0034641	0.34641		A	18	18	Y	A	0.638	0.708	0.717	0.687667	0.0432474	4.32474
A	19	19	V	A	-0.072	-0.086	-0.061	-0.073	0.01253	1.253		A	19	19	V	A	-0.092	-0.061	-0.061	-0.0713333	0.0178979	1.78979		A	19	19	V	A	-0.183	-0.194	0.008	-0.123	0.113583	11.3583
A	20	20	A	R	-0.213	-0.081	-0.101	-0.131667	0.071143	7.1143		A	20	20	A	R	-0.195	-0.264	-0.264	-0.241	0.0398372	3.98372		A	20	20	A	R	0.228	0.251	0.499	0.326	0.150263	15.0263
A	21	21	R	R	0.167	0.001	0.002	0.0566667	0.0955528	9.55528		A	21	21	R	R	-0.011	-0.015	-0.015	-0.0136667	0.0023094	0.23094		A	21	21	R	R	0.929	0.84	0.82	0.863	0.0580259	5.80259
A	22	22	N	R	0.226	0.071	0.073	0.123333	0.0889176	8.89176		A	22	22	N	R	-0.003	0.002	0.002	0.000333333	0.00288675	0.288675		A	22	22	N	R	0.153	0.137	0.294	0.194667	0.0863964	8.63964
A	23	23	D	R	0.004	0.002	0.005	0.00366667	0.00152753	0.152753		A	23	23	D	R	0	0.004	0.004	0.00266667	0.0023094	0.23094		A	23	23	D	R	0.184	0.023	0.022	0.0763333	0.0932434	9.32434
A	24	24	E	R	-0.129	-0.293	-0.295	-0.239	0.095268	9.5268		A	24	24	E	R	-0.3	-0.295	-0.295	-0.296667	0.00288675	0.288675		A	24	24	E	R	0.051	0.037	0.048	0.0453333	0.00737111	0.737111
B	1	25	Q	R	0.216	0.264	0.099	0.193	0.0848705	8.48705		B	1	25	Q	R	-0.003	0.005	0.005	0.00233333	0.0046188	0.46188		B	1	25	Q	R	0.124	0.1	0.212	0.145333	0.0589689	5.89689
B	2	26	G	R	0.165	0.047	0.042	0.0846667	0.0696156	6.96156		B	2	26	G	R	-0.005	0.019	0.019	0.011	0.0138564	1.38564		B	2	26	G	R	0.094	0.092	0.148	0.111333	0.03177	3.177
B	3	27	H	R	0.36	0.108	0.112	0.193333	0.144351	14.4351		B	3	27	H	R	-0.003	0.008	0.008	0.00433333	0.00635085	0.635085		B	3	27	H	R	0.431	0.293	0.611	0.445	0.159462	15.9462
B	4	28	I	R	0.414	0.284	0.271	0.323	0.0790759	7.90759		B	4	28	I	R	-0.004	0.005	0.005	0.002	0.00519615	0.519615		B	4	28	I	R	0.579	0.393	0.527	0.499667	0.0959653	9.59653
B	5	29	L	R	0.465	0.299	0.317	0.360333	0.0910897	9.10897		B	5	29	L	R	0	0.007	0.007	0.00466667	0.00404145	0.404145		B	5	29	L	R	0.836	0.465	0.689	0.663333	0.186827	18.6827
B	6	30	K	R	0.167	0.027	0.047	0.0803333	0.0757188	7.57188		B	6	30	K	R	-0.007	0.017	0.017	0.009	0.0138564	1.38564		B	6	30	K	R	0.411	0.201	0.348	0.32	0.107764	10.7764
B	7	31	M	R	0.387	0.189	0.181	0.252333	0.116693	11.6693		B	7	31	M	R	-0.042	-0.037	-0.037	-0.0386667	0.00288675	0.288675		B	7	31	M	R	0.243	0.356	0.693	0.430667	0.234108	23.4108
B	8	32	F	R	0.549	0.345	0.353	0.415667	0.115539	11.5539		B	8	32	F	R	-0.001	0.003	0.003	0.00166667	0.0023094	0.23094		B	8	32	F	R	0.972	0.929	0.467	0.789333	0.279976	27.9976
B	9	33	P	R	0.446	0.242	0.257	0.315	0.113697	11.3697		B	9	33	P	R	-0.005	0.001	0.001	-0.001	0.0034641	0.34641		B	9	33	P	R	0.435	0.267	0.183	0.295	0.128312	12.8312
B	10	34	S	R	0.322	0.121	0.114	0.185667	0.11812	11.812		B	10	34	S	R	0.001	0.004	0.004	0.003	0.00173205	0.173205		B	10	34	S	R	0.255	0.199	0.179	0.211	0.0393954	3.93954
B	11	35	T	R	0.362	0.157	0.157	0.225333	0.118357	11.8357		B	11	35	T	R	0	0.002	0.002	0.00133333	0.0011547	0.11547		B	11	35	T	R	0.34	0.208	0.257	0.268333	0.0667258	6.67258
B	12	36	W	R	0.402	0.257	0.246	0.301667	0.0870651	8.70651		B	12	36	W	R	-0.009	-0.005	-0.005	-0.00633333	0.0023094	0.23094		B	12	36	W	R	0.964	0.928	0.525	0.805667	0.24373	24.373
B	13	37	Y	R	0.455	0.282	0.306	0.347667	0.0937248	9.37248		B	13	37	Y	R	-0.002	0	0	-0.000666667	0.0011547	0.11547		B	13	37	Y	R	0.962	0.931	0.588	0.827	0.20756	20.756
B	14	38	V	R	0.451	0.272	0.274	0.332333	0.102773	10.2773		B	14	38	V	R	-0.008	0.002	0.002	-0.00133333	0.0057735	0.57735		B	14	38	V	R	0.619	0.294	0.372	0.428333	0.169665	16.9665
B	15	39	A	N	0.088	-0.002	-0.019	0.0223333	0.0575007	5.75007		B	15	39	A	N	0.012	-0.01	-0.01	-0.00266667	0.0127017	1.27017		B	15	39	A	N	0.1	0.073	0.144	0.105667	0.0358376	3.58376
B	16	40	R	N	0.129	0.043	0.035	0.069	0.0521153	5.21153		B	16	40	R	N	-0.005	-0.002	-0.002	-0.003	0.00173205	0.173205		B	16	40	R	N	0.12	0.058	0.166	0.114667	0.0541972	5.41972
B	17	41	N	N	-0.001	-0.024	-0.048	-0.0243333	0.0235018	2.35018		B	17	41	N	N	-0.049	-0.032	-0.032	-0.0376667	0.00981495	0.981495		B	17	41	N	N	0.028	0.012	0.046	0.0286667	0.0170098	1.70098
B	18	42	D	N	-0.026	-0.031	-0.049	-0.0353333	0.0120968	1.20968		B	18	42	D	N	-0.037	-0.03	-0.03	-0.0323333	0.00404145	0.404145		B	18	42	D	N	-0.017	0.027	0.029	0.013	0.026	2.6
B	19	43	E	N	-0.076	-0.089	-0.106	-0.0903333	0.0150444	1.50444		B	19	43	E	N	-0.084	-0.054	-0.054	-0.064	0.0173205	1.73205		B	19	43	E	N	0.096	0.052	0.031	0.0596667	0.0331713	3.31713
B	20	44	Q	N	-0.012	-0.021	-0.036	-0.023	0.0121244	1.21244		B	20	44	Q	N	-0.021	-0.007	-0.007	-0.0116667	0.0080829	0.80829		B	20	44	Q	N	0.162	0.132	0.031	0.108333	0.0686319	6.86319
B	21	45	G	N	-0.031	-0.061	-0.056	-0.0493333	0.0160728	1.60728		B	21	45	G	N	-0.05	-0.045	-0.045	-0.0466667	0.00288675	0.288675		B	21	45	G	N	0.118	0.153	0.02	0.097	0.068942	6.8942
B	22	46	H	N	-0.011	-0.022	-0.022	-0.0183333	0.00635085	0.635085		B	22	46	H	N	-0.017	-0.02	-0.02	-0.019	0.00173205	0.173205		B	22	46	H	N	0.02	0.03	0.068	0.0393333	0.0253246	2.53246
B	23	47	I	N	0.042	-0.048	-0.027	-0.011	0.047085	4.7085		B	23	47	I	N	-0.053	-0.017	-0.017	-0.029	0.0207846	2.07846		B	23	47	I	N	0.369	0.273	0.145	0.262333	0.11238	11.238
B	24	48	L	N	-0.069	-0.083	-0.083	-0.0783333	0.0080829	0.80829		B	24	48	L	N	-0.088	-0.075	-0.075	-0.0793333	0.00750555	0.750555		B	24	48	L	N	0.364	0.081	0.281	0.242	0.145475	14.5475
C	1	49	K	N	0.004	0.001	-0.002	0.001	0.003	0.3		C	1	49	K	N	-0.008	-0.001	-0.001	-0.00333333	0.00404145	0.404145		C	1	49	K	N	0.025	0.014	0.065	0.0346667	0.026839	2.6839
C	2	50	M	N	0.066	-0.049	-0.054	-0.0123333	0.0678847	6.78847		C	2	50	M	N	-0.007	0.003	0.003	-0.000333333	0.0057735	0.57735		C	2	50	M	N	0.056	0.019	0.078	0.051	0.0298161	2.98161
C	3	51	F	N	0.105	0.027	0.016	0.0493333	0.0485215	4.85215		C	3	51	F	N	0.009	0.024	0.024	0.019	0.00866025	0.866025		C	3	51	F	N	0.26	0.283	0.574	0.372333	0.175027	17.5027
C	4	52	P	N	0.062	-0.01	-0.028	0.008	0.0476235	4.76235		C	4	52	P	N	0.023	-0.015	-0.015	-0.00233333	0.0219393	2.19393		C	4	52	P	N	0.006	0.192	0.139	0.112333	0.0958245	9.58245
C	5	53	S	N	0.041	-0.007	-0.023	0.00366667	0.0333067	3.33067		C	5	53	S	N	-0.011	-0.009	-0.009	-0.00966667	0.0011547	0.11547		C	5	53	S	N	-0.002	0.026	0.14	0.0546667	0.0752152	7.52152
C	6	54	T	N	0.005	0.004	-0.032	-0.00766667	0.0210792	2.10792		C	6	54	T	N	-0.019	-0.01	-0.01	-0.013	0.00519615	0.519615		C	6	54	T	N	0.011	0.031	0.102	0.048	0.0478226	4.78226
C	7	55	W	N	0.031	0.024	0.082	0.0456667	0.0316596	3.16596		C	7	55	W	N	-0.062	0.131	0.131	0.0666667	0.111429	11.1429		C	7	55	W	N	0.504	0.749	0.371	0.541333	0.191745	19.1745
C	8	56	Y	N	0.092	0.074	0.071	0.079	0.0113578	1.13578		C	8	56	Y	N	-0.005	0.001	0.001	-0.001	0.0034641	0.34641		C	8	56	Y	N	0.33	0.237	0.427	0.331333	0.095007	9.5007
C	9	57	V	N	0.074	-0.007	-0.017	0.0166667	0.0499032	4.99032		C	9	57	V	N	-0.007	-0.016	-0.016	-0.013	0.00519615	0.519615		C	9	57	V	N	0.014	0.058	0.341	0.137667	0.177461	17.7461
C	10	58	A	D	0.063	-0.01	-0.047	0.002	0.0559732	5.59732		C	10	58	A	D	0.028	-0.009	-0.009	0.00333333	0.021362	2.1362		C	10	58	A	D	-0.077	-0.045	0.002	-0.04	0.0397366	3.97366
C	11	59	R	D	0.002	0.001	0	0.001	0.001	0.1		C	11	59	R	D	0.001	0.002	0.002	0.00166667	0.00057735	0.057735		C	11	59	R	D	0.015	0.01	0.04	0.0216667	0.0160728	1.60728
C	12	60	N	D	-0.015	-0.039	-0.078	-0.044	0.0317962	3.17962		C	12	60	N	D	-0.075	-0.056	-0.056	-0.0623333	0.0109697	1.09697		C	12	60	N	D	0.035	-0.001	0.079	0.0376667	0.0400666	4.00666
C	13	61	D	D	0.009	-0.027	-0.035	-0.0176667	0.0234379	2.34379		C	13	61	D	D	-0.006	-0.045	-0.045	-0.032	0.0225167	2.25167		C	13	61	D	D	0.004	0.047	0.014	0.0216667	0.0225019	2.25019
C	14	62	E	D	0.066	-0.009	-0.019	0.0126667	0.0464579	4.64579		C	14	62	E	D	-0.015	-0.022	-0.022	-0.0196667	0.00404145	0.404145		C	14	62	E	D	-0.017	0.083	0.018	0.028	0.0507445	5.07445
C	15	63	Q	D	0.058	-0.003	-0.006	0.0163333	0.0361156	3.61156		C	15	63	Q	D	-0.002	-0.009	-0.009	-0.00666667	0.00404145	0.404145		C	15	63	Q	D	-0.011	0.052	0.048	0.0296667	0.0352751	3.52751
C	16	64	G	D	-0.002	-0.013	-0.045	-0.02	0.0223383	2.23383		C	16	64	G	D	-0.034	-0.027	-0.027	-0.0293333	0.00404145	0.404145		C	16	64	G	D	-0.06	-0.042	0.043	-0.0196667	0.0550121	5.50121
C	17	65	H	D	-0.034	-0.037	-0.043	-0.038	0.00458258	0.458258		C	17	65	H	D	-0.041	-0.042	-0.042	-0.0416667	0.00057735	0.057735		C	17	65	H	D	0.009	0.014	0.052	0.025	0.023516	2.3516
C	18	66	I	D	-0.037	-0.052	-0.07	-0.053	0.0165227	1.65227		C	18	66	I	D	-0.061	-0.047	-0.047	-0.0516667	0.0080829	0.80829		C	18	66	I	D	0.1	0.048	0.177	0.108333	0.0649025	6.49025
C	19	67	L	D	-0.009	-0.024	-0.055	-0.0293333	0.0234592	2.34592		C	19	67	L	D	-0.047	-0.024	-0.024	-0.0316667	0.0132791	1.32791		C	19	67	L	D	0.301	0.199	0.208	0.236	0.0564712	5.64712
C	20	68	K	D	0.004	0	-0.001	0.001	0.00264575	0.264575		C	20	68	K	D	-0.003	-0.001	-0.001	-0.00166667	0.0011547	0.11547		C	20	68	K	D	0.017	0.024	0.013	0.018	0.00556776	0.556776
C	21	69	M	D	-0.105	-0.189	-0.189	-0.161	0.0484974	4.84974		C	21	69	M	D	-0.149	-0.173	-0.173	-0.165	0.0138564	1.38564		C	21	69	M	D	0.154	0.133	-0.001	0.0953333	0.0840853	8.40853
C	22	70	F	D	-0.128	-0.136	-0.134	-0.132667	0.00416333	0.416333		C	22	70	F	D	-0.163	-0.144	-0.144	-0.150333	0.0109697	1.09697		C	22	70	F	D	0.241	0.255	0.278	0.258	0.0186815	1.86815
C	23	71	P	D	0.032	0.008	-0.057	-0.00566667	0.0460471	4.60471		C	23	71	P	D	0.018	-0.032	-0.032	-0.0153333	0.0288675	2.88675		C	23	71	P	D	0.273	0.154	0.053	0.16	0.110123	11.0123
C	24	72	S	D	-0.068	-0.083	-0.033	-0.0613333	0.025658	2.5658		C	24	72	S	D	-0.094	-0.098	-0.098	-0.0966667	0.0023094	0.23094		C	24	72	S	D	0.124	0.079	0.022	0.075	0.0511175	5.11175
D	1	73	T	D	0.024	-0.023	-0.002	-0.000333333	0.0235443	2.35443		D	1	73	T	D	-0.008	0.158	0.158	0.102667	0.0958401	9.58401		D	1	73	T	D	0.057	0.027	0.011	0.0316667	0.0233524	2.33524
D	2	74	W	D	0.007	0.015	0.088	0.0366667	0.0446356	4.46356		D	2	74	W	D	-0.024	0.061	0.061	0.0326667	0.0490748	4.90748		D	2	74	W	D	0.336	0.265	0.27	0.290333	0.0396274	3.96274
D	3	75	Y	D	0.037	0.003	0.01	0.0166667	0.0179536	1.79536		D	3	75	Y	D	0.017	0.164	0.164	0.115	0.0848705	8.48705		D	3	75	Y	D	0.332	0.359	0.654	0.448333	0.178623	17.8623
D	4	76	V	D	0.055	-0.035	-0.047	-0.009	0.0557494	5.57494		D	4	76	V	D	-0.02	-0.038	-0.038	-0.032	0.0103923	1.03923		D	4	76	V	D	0.015	0.106	0.112	0.0776667	0.0543538	5.43538
D	5	77	A	E	0.028	0.026	0.018	0.024	0.0052915	0.52915		D	5	77	A	E	0.031	0.005	0.005	0.0136667	0.0150111	1.50111		D	5	77	A	E	-0.005	0.076	0.191	0.0873333	0.0984903	9.84903
D	6	78	R	E	0.004	0.007	0.005	0.00533333	0.00152753	0.152753		D	6	78	R	E	-0.001	0.005	0.005	0.003	0.0034641	0.34641		D	6	78	R	E	0.055	0.021	0.028	0.0346667	0.0179536	1.79536
D	7	79	N	E	0.044	0.001	-0.01	0.0116667	0.0285365	2.85365		D	7	79	N	E	0.034	-0.016	-0.016	0.000666667	0.0288675	2.88675		D	7	79	N	E	-0.099	0.344	0.042	0.0956667	0.226324	22.6324
D	8	80	D	E	-0.012	-0.055	-0.045	-0.0373333	0.0225019	2.25019		D	8	80	D	E	-0.019	-0.054	-0.054	-0.0423333	0.0202073	2.02073		D	8	80	D	E	-0.087	0.033	0.055	0.000333333	0.0764286	7.64286
D	9	81	E	E	-0.005	-0.006	-0.015	-0.00866667	0.00550757	0.550757		D	9	81	E	E	-0.016	-0.006	-0.006	-0.00933333	0.0057735	0.57735		D	9	81	E	E	-0.091	0.126	0.027	0.0206667	0.108639	10.8639
D	10	82	Q	E	0.025	0.024	0.004	0.0176667	0.0118462	1.18462		D	10	82	Q	E	0.006	-0.004	-0.004	-0.000666667	0.0057735	0.57735		D	10	82	Q	E	-0.092	0.041	0.025	-0.00866667	0.0726108	7.26108
D	11	83	G	E	0.005	-0.002	-0.01	-0.00233333	0.00750555	0.750555		D	11	83	G	E	0.015	-0.009	-0.009	-0.001	0.0138564	1.38564		D	11	83	G	E	-0.007	-0.006	0.027	0.00466667	0.0193477	1.93477
D	12	84	H	E	0.006	-0.002	0	0.00133333	0.00416333	0.416333		D	12	84	H	E	-0.003	-0.003	-0.003	-0.003	0	0		D	12	84	H	E	0.002	0.011	0.064	0.0256667	0.0335012	3.35012
D	13	85	I	E	0.017	0.022	-0.015	0.008	0.0200749	2.00749		D	13	85	I	E	-0.008	-0.016	-0.016	-0.0133333	0.0046188	0.46188		D	13	85	I	E	0.116	-0.003	0.239	0.117333	0.121006	12.1006
D	14	86	L	E	0.043	0.017	-0.016	0.0146667	0.0295691	2.95691		D	14	86	L	E	0.002	0.015	0.015	0.0106667	0.00750555	0.750555		D	14	86	L	E	0.142	0.024	0.244	0.136667	0.110097	11.0097
D	15	87	K	E	0.004	-0.003	-0.003	-0.000666667	0.00404145	0.404145		D	15	87	K	E	-0.004	-0.003	-0.003	-0.00333333	0.00057735	0.057735		D	15	87	K	E	0.003	0.007	0.009	0.00633333	0.00305505	0.305505
D	16	88	M	E	-0.004	-0.031	-0.028	-0.021	0.0147986	1.47986		D	16	88	M	E	-0.023	-0.036	-0.036	-0.0316667	0.00750555	0.750555		D	16	88	M	E	0.009	0.179	0.03	0.0726667	0.0926841	9.26841
D	17	89	F	E	0.027	0.001	-0.006	0.00733333	0.0173877	1.73877		D	17	89	F	E	-0.014	-0.006	-0.006	-0.00866667	0.0046188	0.46188		D	17	89	F	E	0.345	0.414	0.428	0.395667	0.0444335	4.44335
D	18	90	P	E	-0.047	-0.076	-0.115	-0.0793333	0.0341223	3.41223		D	18	90	P	E	-0.047	-0.077	-0.077	-0.067	0.0173205	1.73205		D	18	90	P	E	-0.036	0.066	0.049	0.0263333	0.0546474	5.46474
D	19	91	S	E	-0.001	-0.008	0.007	-0.000666667	0.00750555	0.750555		D	19	91	S	E	-0.011	-0.008	-0.008	-0.009	0.00173205	0.173205		D	19	91	S	E	0.101	0.118	0.03	0.083	0.0466798	4.66798
D	20	92	T	E	-0.052	-0.024	-0.062	-0.046	0.0196977	1.96977		D	20	92	T	E	-0.031	-0.031	-0.031	-0.031	0	0		D	20	92	T	E	0.205	0.153	0.054	0.137333	0.0767094	7.67094
D	21	93	W	E	-0.142	-0.076	-0.084	-0.100667	0.0360185	3.60185		D	21	93	W	E	-0.155	-0.072	-0.072	-0.0996667	0.0479201	4.79201		D	21	93	W	E	0.705	0.649	0.38	0.578	0.173744	17.3744
D	22	94	Y	E	-0.063	-0.072	-0.082	-0.0723333	0.00950438	0.950438		D	22	94	Y	E	-0.101	-0.076	-0.076	-0.0843333	0.0144338	1.44338		D	22	94	Y	E	0.629	0.521	0.038	0.396	0.314705	31.4705
D	23	95	V	E	-0.073	-0.111	-0.099	-0.0943333	0.0194251	1.94251		D	23	95	V	E	-0.099	-0.107	-0.107	-0.104333	0.0046188	0.46188		D	23	95	V	E	0.166	0.183	0.078	0.142333	0.056359	5.6359
D	24	96	A	Q	-0.041	-0.063	-0.007	-0.037	0.0282135	2.82135		D	24	96	A	Q	-0.064	-0.053	-0.053	-0.0566667	0.00635085	0.635085		D	24	96	A	Q	0.214	0.146	0.079	0.146333	0.0675006	6.75006
E	1	97	R	Q	0.204	0.067	0.073	0.114667	0.0774231	7.74231		E	1	97	R	Q	0	0.115	0.115	0.0766667	0.0663953	6.63953		E	1	97	R	Q	0.101	0.116	0.192	0.136333	0.0487887	4.87887
E	2	98	N	Q	0.079	0.005	-0.008	0.0253333	0.046929	4.6929		E	2	98	N	Q	0.002	0.01	0.01	0.00733333	0.0046188	0.46188		E	2	98	N	Q	-0.014	-0.018	0.05	0.006	0.0381576	3.81576
E	3	99	D	Q	0.052	0.018	-0.011	0.0196667	0.0315331	3.15331		E	3	99	D	Q	-0.016	-0.013	-0.013	-0.014	0.00173205	0.173205		E	3	99	D	Q	-0.06	-0.069	0.047	-0.0273333	0.0645316	6.45316
E	4	100	E	Q	0.041	0.015	0.006	0.0206667	0.0181751	1.81751		E	4	100	E	Q	-0.009	0.002	0.002	-0.00166667	0.00635085	0.635085		E	4	100	E	Q	-0.035	0.035	0.074	0.0246667	0.0552298	5.52298
E	5	101	Q	Q	0.008	-0.006	-0.012	-0.00333333	0.0102632	1.02632		E	5	101	Q	Q	-0.007	-0.023	-0.023	-0.0176667	0.0092376	0.92376		E	5	101	Q	Q	-0.002	0.035	0.065	0.0326667	0.0335609	3.35609
E	6	102	G	Q	0.048	-0.001	0.001	0.016	0.0277308	2.77308		E	6	102	G	Q	0.003	0.011	0.011	0.00833333	0.0046188	0.46188		E	6	102	G	Q	-0.012	0.055	0.043	0.0286667	0.0357258	3.57258
E	7	103	H	Q	0.002	0.003	-0.002	0.001	0.00264575	0.264575		E	7	103	H	Q	-0.002	-0.003	-0.003	-0.00266667	0.00057735	0.057735		E	7	103	H	Q	0.011	0.016	0.068	0.0316667	0.0315647	3.15647
E	8	104	I	Q	0.075	0.007	0.003	0.0283333	0.040464	4.0464		E	8	104	I	Q	0.007	-0.012	-0.012	-0.00566667	0.0109697	1.09697		E	8	104	I	Q	0.098	0.269	0.145	0.170667	0.0883421	8.83421
E	9	105	L	Q	0.039	0.026	0.008	0.0243333	0.0155671	1.55671		E	9	105	L	Q	0.005	-0.006	-0.006	-0.00233333	0.00635085	0.635085		E	9	105	L	Q	0.082	0.144	0.268	0.164667	0.0947066	9.47066
E	10	106	K	Q	0.033	0.001	0.007	0.0136667	0.0170098	1.70098		E	10	106	K	Q	-0.004	0.002	0.002	0	0.0034641	0.34641		E	10	106	K	Q	0.043	0.017	0.059	0.0396667	0.0211975	2.11975
E	11	107	M	Q	0.014	-0.021	-0.01	-0.00566667	0.0178979	1.78979		E	11	107	M	Q	-0.014	-0.007	-0.007	-0.00933333	0.00404145	0.404145		E	11	107	M	Q	0.035	0.097	0.136	0.0893333	0.0509346	5.09346
E	12	108	F	Q	0.049	0.036	0.038	0.041	0.007	0.7		E	12	108	F	Q	-0.002	-0.008	-0.008	-0.006	0.0034641	0.34641		E	12	108	F	Q	0.367	0.447	0.609	0.474333	0.123294	12.3294
E	13	109	P	Q	0.014	-0.006	-0.05	-0.014	0.0327414	3.27414		E	13	109	P	Q	0.008	-0.027	-0.027	-0.0153333	0.0202073	2.02073		E	13	109	P	Q	-0.051	0.032	0.238	0.073	0.148799	14.8799
E	14	110	S	Q	-0.022	-0.01	-0.028	-0.02	0.00916515	0.916515		E	14	110	S	Q	-0.023	-0.027	-0.027	-0.0256667	0.0023094	0.23094		E	14	110	S	Q	0.027	0.11	0.166	0.101	0.0699357	6.99357
E	15	111	T	Q	0.022	-0.002	-0.019	0.000333333	0.0205994	2.05994		E	15	111	T	Q	-0.011	-0.01	-0.01	-0.0103333	0.00057735	0.057735		E	15	111	T	Q	0.005	0.133	0.129	0.089	0.0727736	7.27736
E	16	112	W	Q	0.092	0.316	0.213	0.207	0.11212	11.212		E	16	112	W	Q	-0.074	0.053	0.053	0.0106667	0.0733235	7.33235		E	16	112	W	Q	0.633	0.832	0.309	0.591333	0.263978	26.3978
E	17	113	Y	Q	0.137	0.195	0.111	0.147667	0.0430039	4.30039		E	17	113	Y	Q	0.015	0.021	0.021	0.019	0.0034641	0.34641		E	17	113	Y	Q	0.646	0.732	0.565	0.647667	0.0835125	8.35125
E	18	114	V	Q	0.009	0.006	-0.025	-0.00333333	0.0188237	1.88237		E	18	114	V	Q	-0.01	-0.015	-0.015	-0.0133333	0.00288675	0.288675		E	18	114	V	Q	0.133	0.466	0.09	0.229667	0.205797	20.5797
E	19	115	A	G	0.018	-0.003	-0.03	-0.005	0.0240624	2.40624		E	19	115	A	G	0.026	-0.01	-0.01	0.002	0.0207846	2.07846		E	19	115	A	G	0.294	0.193	0.076	0.187667	0.109098	10.9098
E	20	116	R	G	0.148	0.062	0.039	0.083	0.0574543	5.74543		E	20	116	R	G	-0.005	0.003	0.003	0.000333333	0.0046188	0.46188		E	20	116	R	G	0.099	0.131	0.254	0.161333	0.0818311	8.18311
E	21	117	N	G	0.004	0.027	-0.01	0.007	0.0186815	1.86815		E	21	117	N	G	0.031	0.002	0.002	0.0116667	0.0167432	1.67432		E	21	117	N	G	0.144	0.131	0.035	0.103333	0.0595343	5.95343
E	22	118	D	G	-0.085	-0.004	-0.057	-0.0486667	0.041138	4.1138		E	22	118	D	G	0.06	0.003	0.003	0.022	0.032909	3.2909		E	22	118	D	G	0.124	0.133	-0.007	0.0833333	0.0783603	7.83603
E	23	119	E	G	-0.05	-0.05	-0.047	-0.049	0.00173205	0.173205		E	23	119	E	G	-0.018	-0.001	-0.001	-0.00666667	0.00981495	0.981495		E	23	119	E	G	0.149	0.173	0.025	0.115667	0.0794313	7.94313
E	24	120	Q	G	-0.026	-0.016	-0.022	-0.0213333	0.00503322	0.503322		E	24	120	Q	G	-0.003	-0.018	-0.018	-0.013	0.00866025	0.866025		E	24	120	Q	G	0.203	0.133	0.042	0.126	0.0807279	8.07279
F	1	121	G	G	0.025	-0.046	-0.028	-0.0163333	0.0369098	3.69098		F	1	121	G	G	-0.054	-0.007	-0.007	-0.0226667	0.0271355	2.71355		F	1	121	G	G	0.032	-0.004	0.058	0.0286667	0.0311341	3.11341
F	2	122	H	G	0.013	-0.007	0.001	0.00233333	0.0100664	1.00664		F	2	122	H	G	-0.008	0.003	0.003	-0.000666667	0.00635085	0.635085		F	2	122	H	G	0.009	0.023	0.047	0.0263333	0.019218	1.9218
F	3	123	I	G	0.028	-0.008	-0.015	0.00166667	0.0230723	2.30723		F	3	123	I	G	-0.022	-0.022	-0.022	-0.022	4.24919e-18	4.24919e-16		F	3	123	I	G	0.063	0.147	0.28	0.163333	0.109418	10.9418
F	4	124	L	G	0.03	-0.008	-0.029	-0.00233333	0.0299054	2.99054		F	4	124	L	G	-0.031	-0.035	-0.035	-0.0336667	0.0023094	0.23094		F	4	124	L	G	0.071	0.203	0.413	0.229	0.172476	17.2476
F	5	125	K	G	0.013	-0.005	-0.004	0.00133333	0.010116	1.0116		F	5	125	K	G	-0.008	-0.005	-0.005	-0.006	0.00173205	0.173205		F	5	125	K	G	0.013	0.044	0.077	0.0446667	0.0320052	3.20052
F	6	126	M	G	0.04	-0.028	-0.036	-0.008	0.0417612	4.17612		F	6	126	M	G	-0.026	-0.035	-0.035	-0.032	0.00519615	0.519615		F	6	126	M	G	-0.001	0.078	0.199	0.092	0.100732	10.0732
F	7	127	F	G	0.068	0.043	0.044	0.0516667	0.0141539	1.41539		F	7	127	F	G	0.002	-0.011	-0.011	-0.00666667	0.00750555	0.750555		F	7	127	F	G	0.236	0.367	0.459	0.354	0.112067	11.2067
F	8	128	P	G	0.08	-0.02	-0.046	0.00466667	0.0665232	6.65232		F	8	128	P	G	0.017	-0.037	-0.037	-0.019	0.0311769	3.11769		F	8	128	P	G	-0.058	-0.074	0.092	-0.0133333	0.0915715	9.15715
F	9	129	S	G	0.035	0.011	-0.011	0.0116667	0.0230072	2.30072		F	9	129	S	G	0.001	-0.017	-0.017	-0.011	0.0103923	1.03923		F	9	129	S	G	-0.012	0.048	0.077	0.0376667	0.0453909	4.53909
F	10	130	T	G	0.005	0.031	0.006	0.014	0.0147309	1.47309		F	10	130	T	G	0.031	-0.01	-0.01	0.00366667	0.0236714	2.36714		F	10	130	T	G	-0.003	-0.022	0.182	0.0523333	0.112696	11.2696
F	11	131	W	G	0.056	0.21	0.139	0.135	0.0770779	7.70779		F	11	131	W	G	0.008	0.128	0.128	0.088	0.069282	6.9282		F	11	131	W	G	0.68	0.702	0.549	0.643667	0.0827184	8.27184
F	12	132	Y	G	0.054	0.055	0.043	0.0506667	0.00665833	0.665833		F	12	132	Y	G	-0.002	0.001	0.001	0	0.00173205	0.173205		F	12	132	Y	G	0.603	0.611	0.531	0.581667	0.0440606	4.40606
F	13	133	V	G	-0.021	-0.007	-0.016	-0.0146667	0.0070946	0.70946		F	13	133	V	G	-0.011	-0.017	-0.017	-0.015	0.0034641	0.34641		F	13	133	V	G	0.112	0.125	0.19	0.142333	0.0417892	4.17892
F	14	134	A	H	0	-0.009	-0.012	-0.007	0.006245	0.6245		F	14	134	A	H	-0.013	-0.014	-0.014	-0.0136667	0.00057735	0.057735		F	14	134	A	H	0.009	0.015	0.073	0.0323333	0.0353459	3.53459
F	15	135	R	H	0.238	0.053	0.053	0.114667	0.10681	10.681		F	15	135	R	H	-0.006	0	0	-0.002	0.0034641	0.34641		F	15	135	R	H	0.135	0.271	0.4	0.268667	0.132515	13.2515
F	16	136	N	H	0.004	0	-0.005	-0.000333333	0.00450925	0.450925		F	16	136	N	H	-0.002	-0.006	-0.006	-0.00466667	0.0023094	0.23094		F	16	136	N	H	0.013	0.024	0.056	0.031	0.0223383	2.23383
F	17	137	D	H	0.004	-0.003	-0.008	-0.00233333	0.00602771	0.602771		F	17	137	D	H	-0.004	-0.005	-0.005	-0.00466667	0.00057735	0.057735		F	17	137	D	H	0.003	0.01	0.046	0.0196667	0.0230723	2.30723
F	18	138	E	H	0.005	-0.004	-0.007	-0.002	0.006245	0.6245		F	18	138	E	H	-0.008	-0.007	-0.007	-0.00733333	0.00057735	0.057735		F	18	138	E	H	0.002	0.02	0.052	0.0246667	0.0253246	2.53246
F	19	139	Q	H	-0.008	-0.012	-0.014	-0.0113333	0.00305505	0.305505		F	19	139	Q	H	-0.012	-0.01	-0.01	-0.0106667	0.0011547	0.11547		F	19	139	Q	H	0.017	0.038	0.028	0.0276667	0.010504	1.0504
F	20	140	G	H	0.001	-0.001	-0.007	-0.00233333	0.00416333	0.416333		F	20	140	G	H	0.001	-0.003	-0.003	-0.00166667	0.0023094	0.23094		F	20	140	G	H	0.016	0.034	0.048	0.0326667	0.0160416	1.60416
F	21	141	H	H	0.003	0.006	-0.002	0.00233333	0.00404145	0.404145		F	21	141	H	H	-0.004	-0.007	-0.007	-0.006	0.00173205	0.173205		F	21	141	H	H	0.042	0.082	0.754	0.292667	0.400027	40.0027
F	22	142	I	H	0.002	0.003	-0.004	0.000333333	0.00378594	0.378594		F	22	142	I	H	-0.006	-0.006	-0.006	-0.006	0	0		F	22	142	I	H	0.062	0.106	0.216	0.128	0.0793221	7.93221
F	23	143	L	H	-0.006	-0.012	-0.009	-0.009	0.003	0.3		F	23	143	L	H	-0.014	-0.014	-0.014	-0.014	0	0		F	23	143	L	H	0.069	0.113	0.162	0.114667	0.0465224	4.65224
F	24	144	K	H	0.044	-0.005	0	0.013	0.0269629	2.69629		F	24	144	K	H	-0.019	-0.017	-0.017	-0.0176667	0.0011547	0.11547		F	24	144	K	H	0.058	0.077	0.162	0.099	0.0553805	5.53805
G	1	145	M	H	-0.005	-0.069	-0.062	-0.0453333	0.0351046	3.51046		G	1	145	M	H	-0.076	-0.072	-0.072	-0.0733333	0.0023094	0.23094		G	1	145	M	H	0.002	0.035	0.033	0.0233333	0.0185023	1.85023
G	2	146	F	H	0.051	0.062	0.042	0.0516667	0.0100167	1.00167		G	2	146	F	H	-0.006	0.002	0.002	-0.000666667	0.0046188	0.46188		G	2	146	F	H	0.107	0.267	0.591	0.321667	0.246587	24.6587
G	3	147	P	H	0.005	-0.014	-0.006	-0.005	0.00953939	0.953939		G	3	147	P	H	-0.01	-0.001	-0.001	-0.004	0.00519615	0.519615		G	3	147	P	H	0.016	0.033	0.124	0.0576667	0.0580718	5.80718
G	4	148	S	H	0	-0.005	-0.005	-0.00333333	0.00288675	0.288675		G	4	148	S	H	-0.005	-0.004	-0.004	-0.00433333	0.00057735	0.057735		G	4	148	S	H	0.008	0.018	0.053	0.0263333	0.0236291	2.36291
G	5	149	T	H	0.01	0	-0.002	0.00266667	0.0064291	0.64291		G	5	149	T	H	0	-0.003	-0.003	-0.002	0.00173205	0.173205		G	5	149	T	H	0.016	0.002	0.091	0.0363333	0.0478574	4.78574
G	6	150	W	H	0.131	0.131	0.108	0.123333	0.0132791	1.32791		G	6	150	W	H	-0.02	0.025	0.025	0.01	0.0259808	2.59808		G	6	150	W	H	0.876	0.906	0.452	0.744667	0.2539	25.39
G	7	151	Y	H	0.16	0.119	0.167	0.148667	0.0259294	2.59294		G	7	151	Y	H	0	0.007	0.007	0.00466667	0.00404145	0.404145		G	7	151	Y	H	0.464	0.455	0.522	0.480333	0.0363639	3.63639
G	8	152	V	H	0.018	0.004	0.002	0.008	0.0087178	0.87178		G	8	152	V	H	0.003	0.011	0.011	0.00833333	0.0046188	0.46188		G	8	152	V	H	0.019	0.025	0.132	0.0586667	0.0635793	6.35793
G	9	153	A	I	0.055	0	0.012	0.0223333	0.0289194	2.89194		G	9	153	A	I	0.003	0.008	0.008	0.00633333	0.00288675	0.288675		G	9	153	A	I	0.134	0.294	0.259	0.229	0.084113	8.4113
G	10	154	R	I	0.317	0.16	0.157	0.211333	0.0915223	9.15223		G	10	154	R	I	-0.002	0.006	0.006	0.00333333	0.0046188	0.46188		G	10	154	R	I	0.575	0.426	0.468	0.489667	0.0768266	7.68266
G	11	155	N	I	0.029	0.011	0.003	0.0143333	0.0133167	1.33167		G	11	155	N	I	0.001	0.007	0.007	0.005	0.0034641	0.34641		G	11	155	N	I	0.083	0.23	0.28	0.197667	0.102403	10.2403
G	12	156	D	I	0.011	0.09	0.038	0.0463333	0.0401539	4.01539		G	12	156	D	I	0.004	0.043	0.043	0.03	0.0225167	2.25167		G	12	156	D	I	0.02	0.396	0.16	0.192	0.190032	19.0032
G	13	157	E	I	-0.02	0.009	-0.007	-0.006	0.0145258	1.45258		G	13	157	E	I	-0.033	-0.01	-0.01	-0.0176667	0.0132791	1.32791		G	13	157	E	I	0.037	0.102	0.084	0.0743333	0.0335609	3.35609
G	14	158	Q	I	0.018	0.005	-0.002	0.007	0.0101489	1.01489		G	14	158	Q	I	-0.017	-0.01	-0.01	-0.0123333	0.00404145	0.404145		G	14	158	Q	I	0.128	0.249	0.212	0.196333	0.0620027	6.20027
G	15	159	G	I	0.004	-0.009	-0.016	-0.007	0.0101489	1.01489		G	15	159	G	I	-0.015	-0.014	-0.014	-0.0143333	0.00057735	0.057735		G	15	159	G	I	0.1	0.127	0.157	0.128	0.0285132	2.85132
G	16	160	H	I	-0.007	-0.012	-0.018	-0.0123333	0.00550757	0.550757		G	16	160	H	I	-0.017	-0.021	-0.021	-0.0196667	0.0023094	0.23094		G	16	160	H	I	0.051	0.1	0.25	0.133667	0.103684	10.3684
G	17	161	I	I	0.085	0.115	0.144	0.114667	0.0295014	2.95014		G	17	161	I	I	-0.022	-0.021	-0.021	-0.0213333	0.00057735	0.057735		G	17	161	I	I	0.738	0.689	0.63	0.685667	0.0540771	5.40771
G	18	162	L	I	0.068	0.105	0.062	0.0783333	0.0232881	2.32881		G	18	162	L	I	-0.019	-0.011	-0.011	-0.0136667	0.0046188	0.46188		G	18	162	L	I	0.641	0.691	0.489	0.607	0.105205	10.5205
G	19	163	K	I	0.207	0.06	0.048	0.105	0.0885381	8.85381		G	19	163	K	I	-0.025	-0.02	-0.02	-0.0216667	0.00288675	0.288675		G	19	163	K	I	0.117	0.191	0.273	0.193667	0.0780342	7.80342
G	20	164	M	I	0.042	-0.001	0.009	0.0166667	0.0225019	2.25019		G	20	164	M	I	0.01	-0.007	-0.007	-0.00133333	0.00981495	0.981495		G	20	164	M	I	0.599	0.582	0.445	0.542	0.0844334	8.44334
G	21	165	F	I	0.348	0.409	0.541	0.432667	0.0986526	9.86526		G	21	165	F	I	-0.015	0.067	0.067	0.0396667	0.0473427	4.73427		G	21	165	F	I	0.879	0.875	0.829	0.861	0.0277849	2.77849
G	22	166	P	I	0.056	0.033	0.025	0.038	0.0160935	1.60935		G	22	166	P	I	0.005	0.005	0.005	0.005	0	0		G	22	166	P	I	0.348	0.466	0.257	0.357	0.10479	10.479
G	23	167	S	I	0.021	-0.002	0.006	0.00833333	0.0116762	1.16762		G	23	167	S	I	0.003	0.005	0.005	0.00433333	0.0011547	0.11547		G	23	167	S	I	0.187	0.342	0.143	0.224	0.104532	10.4532
G	24	168	T	I	0.007	-0.006	0.02	0.007	0.013	1.3		G	24	168	T	I	0.004	0.004	0.004	0.004	0	0		G	24	168	T	I	0.311	0.365	0.238	0.304667	0.0637364	6.37364
H	1	169	W	I	0.598	0.427	0.627	0.550667	0.108076	10.8076		H	1	169	W	I	-0.036	0.009	0.009	-0.006	0.0259808	2.59808		H	1	169	W	I	0.337	0.789	0.519	0.548333	0.227423	22.7423
H	2	170	Y	I	0.693	0.607	0.5	0.6	0.0966902	9.66902		H	2	170	Y	I	-0.016	0.084	0.084	0.0506667	0.057735	5.7735		H	2	170	Y	I	0.258	0.831	0.847	0.645333	0.335536	33.5536
H	3	171	V	I	0.142	0.191	0.045	0.126	0.0743034	7.43034		H	3	171	V	I	0.006	-0.011	-0.011	-0.00533333	0.00981495	0.981495		H	3	171	V	I	0.024	0.19	0.53	0.248	0.257938	25.7938
H	4	172	A	L	0.034	0.022	0.024	0.0266667	0.0064291	0.64291		H	4	172	A	L	-0.007	-0.009	-0.009	-0.00833333	0.0011547	0.11547		H	4	172	A	L	0.02	0.116	0.228	0.121333	0.104103	10.4103
H	5	173	R	L	0.309	0.156	0.168	0.211	0.0850823	8.50823		H	5	173	R	L	-0.003	0.007	0.007	0.00366667	0.0057735	0.57735		H	5	173	R	L	0.436	0.414	0.409	0.419667	0.0143643	1.43643
H	6	174	N	L	0.03	0.003	0.01	0.0143333	0.0140119	1.40119		H	6	174	N	L	0.014	0.008	0.008	0.01	0.0034641	0.34641		H	6	174	N	L	0.019	0.051	0.118	0.0626667	0.0505206	5.05206
H	7	175	D	L	0.039	0.015	0.032	0.0286667	0.0123423	1.23423		H	7	175	D	L	0.019	0.029	0.029	0.0256667	0.0057735	0.57735		H	7	175	D	L	0.037	0.139	0.023	0.0663333	0.0633193	6.33193
H	8	176	E	L	0.032	0.011	0.008	0.017	0.0130767	1.30767		H	8	176	E	L	0.004	0.007	0.007	0.006	0.00173205	0.173205		H	8	176	E	L	0.015	0.031	0.081	0.0423333	0.0344287	3.44287
H	9	177	Q	L	0.02	0.029	0	0.0163333	0.0148436	1.48436		H	9	177	Q	L	0.003	0	0	0.001	0.00173205	0.173205		H	9	177	Q	L	0.041	0.062	0.305	0.136	0.146734	14.6734
H	10	178	G	L	0.029	0.024	-0.006	0.0156667	0.0189297	1.89297		H	10	178	G	L	-0.004	-0.005	-0.005	-0.00466667	0.00057735	0.057735		H	10	178	G	L	0.035	0.156	0.244	0.145	0.104933	10.4933
H	11	179	H	L	0.006	0	-0.002	0.00133333	0.00416333	0.416333		H	11	179	H	L	0.003	-0.005	-0.005	-0.00233333	0.0046188	0.46188		H	11	179	H	L	0.049	0.066	0.136	0.0836667	0.0461122	4.61122
H	12	180	I	L	0.094	0.092	0.083	0.0896667	0.00585947	0.585947		H	12	180	I	L	0.002	0.012	0.012	0.00866667	0.0057735	0.57735		H	12	180	I	L	0.5	0.672	0.479	0.550333	0.105888	10.5888
H	13	181	L	L	0.133	0.099	0.106	0.112667	0.0179536	1.79536		H	13	181	L	L	0.01	0.019	0.019	0.016	0.00519615	0.519615		H	13	181	L	L	0.591	0.516	0.54	0.549	0.0383014	3.83014
H	14	182	K	L	0.156	0.042	0.044	0.0806667	0.0652482	6.52482		H	14	182	K	L	-0.009	-0.005	-0.005	-0.00633333	0.0023094	0.23094		H	14	182	K	L	0.083	0.125	0.158	0.122	0.0375899	3.75899
H	15	183	M	L	0.045	0.043	0.016	0.0346667	0.0161967	1.61967		H	15	183	M	L	0.008	-0.003	-0.003	0.000666667	0.00635085	0.635085		H	15	183	M	L	0.382	0.551	0.498	0.477	0.0864349	8.64349
H	16	184	F	L	0.332	0.503	0.408	0.414333	0.0856757	8.56757		H	16	184	F	L	-0.046	0.015	0.015	-0.00533333	0.0352184	3.52184		H	16	184	F	L	0.512	0.824	0.586	0.640667	0.163026	16.3026
H	17	185	P	L	0.049	0.038	0.025	0.0373333	0.0120139	1.20139		H	17	185	P	L	0.009	0.002	0.002	0.00433333	0.00404145	0.404145		H	17	185	P	L	0.128	0.231	0.444	0.267667	0.161159	16.1159
H	18	186	S	L	-0.062	-0.022	-0.075	-0.053	0.0276225	2.76225		H	18	186	S	L	-0.066	-0.076	-0.076	-0.0726667	0.0057735	0.57735		H	18	186	S	L	0.205	0.265	0.354	0.274667	0.0749689	7.49689
H	19	187	T	L	-0.035	0.027	-0.012	-0.00666667	0.0313422	3.13422		H	19	187	T	L	-0.052	-0.048	-0.048	-0.0493333	0.0023094	0.23094		H	19	187	T	L	0.175	0.168	0.171	0.171333	0.00351188	0.351188
H	20	188	W	L	0.409	0.394	0.426	0.409667	0.0160104	1.60104		H	20	188	W	L	-0.011	0.107	0.107	0.0676667	0.0681273	6.81273		H	20	188	W	L	0.804	0.782	0.541	0.709	0.145908	14.5908
H	21	189	Y	L	0.643	0.493	0.613	0.583	0.0793725	7.93725		H	21	189	Y	L	0.004	0.262	0.262	0.176	0.148956	14.8956		H	21	189	Y	L	0.921	0.898	0.784	0.867667	0.0733644	7.33644
H	22	190	V	L	0.079	0.047	0.037	0.0543333	0.0219393	2.19393		H	22	190	V	L	0.004	0.015	0.015	0.0113333	0.00635085	0.635085		H	22	190	V	L	0.356	0.585	0.418	0.453	0.118444	11.8444
H	23	191	A	K	0.035	-0.005	0.002	0.0106667	0.021362	2.1362		H	23	191	A	K	-0.014	-0.005	-0.005	-0.008	0.00519615	0.519615		H	23	191	A	K	0.036	0.067	0.136	0.0796667	0.0511892	5.11892
H	24	192	R	K	0.071	-0.005	0.001	0.0223333	0.0422532	4.22532		H	24	192	R	K	-0.023	-0.006	-0.006	-0.0116667	0.00981495	0.981495		H	24	192	R	K	0.227	0.282	0.362	0.290333	0.0678847	6.78847
I	1	193	N	K	-0.002	-0.017	0.004	-0.005	0.0108167	1.08167		I	1	193	N	K	-0.019	0.021	0.021	0.00766667	0.023094	2.3094		I	1	193	N	K	-0.002	0.022	0.043	0.021	0.0225167	2.25167
I	2	194	D	K	-0.004	-0.015	-0.016	-0.0116667	0.00665833	0.665833		I	2	194	D	K	-0.015	-0.018	-0.018	-0.017	0.00173205	0.173205		I	2	194	D	K	0.001	0.008	0.006	0.005	0.00360555	0.360555
I	3	195	E	K	0.002	-0.007	-0.008	-0.00433333	0.00550757	0.550757		I	3	195	E	K	0.007	-0.011	-0.011	-0.005	0.0103923	1.03923		I	3	195	E	K	-0.001	0.008	0.012	0.00633333	0.00665833	0.665833
I	4	196	Q	K	0	-0.015	-0.018	-0.011	0.00964365	0.964365		I	4	196	Q	K	-0.02	-0.022	-0.022	-0.0213333	0.0011547	0.11547		I	4	196	Q	K	0.006	0.03	0.056	0.0306667	0.0250067	2.50067
I	5	197	G	K	-0.011	-0.018	-0.012	-0.0136667	0.00378594	0.378594		I	5	197	G	K	-0.019	-0.014	-0.014	-0.0156667	0.00288675	0.288675		I	5	197	G	K	0.004	0.041	0.026	0.0236667	0.01861	1.861
I	6	198	H	K	0.081	0.004	0.021	0.0353333	0.0404516	4.04516		I	6	198	H	K	-0.013	-0.005	-0.005	-0.00766667	0.0046188	0.46188		I	6	198	H	K	0.023	0.065	0.144	0.0773333	0.0614356	6.14356
I	7	199	I	K	0.222	0.06	0.069	0.117	0.0910439	9.10439		I	7	199	I	K	-0.001	0.005	0.005	0.003	0.0034641	0.34641		I	7	199	I	K	0.04	0.098	0.185	0.107667	0.0729817	7.29817
I	8	200	L	K	0.204	0.07	0.064	0.112667	0.0791539	7.91539		I	8	200	L	K	-0.001	0	0	-0.000333333	0.00057735	0.057735		I	8	200	L	K	0.051	0.096	0.151	0.0993333	0.0500833	5.00833
I	9	201	K	K	0.045	0.006	0.008	0.0196667	0.0219621	2.19621		I	9	201	K	K	0	0.012	0.012	0.008	0.0069282	0.69282		I	9	201	K	K	0.033	0.094	0.094	0.0736667	0.0352184	3.52184
I	10	202	M	K	0.126	0.041	0.023	0.0633333	0.0550121	5.50121		I	10	202	M	K	-0.011	0.008	0.008	0.00166667	0.0109697	1.09697		I	10	202	M	K	0.037	0.084	0.089	0.07	0.028688	2.8688
I	11	203	F	K	0.447	0.258	0.22	0.308333	0.121583	12.1583		I	11	203	F	K	-0.004	-0.001	-0.001	-0.002	0.00173205	0.173205		I	11	203	F	K	0.543	0.523	0.382	0.482667	0.0877515	8.77515
I	12	204	P	K	0.054	0.017	0.011	0.0273333	0.0232881	2.32881		I	12	204	P	K	-0.003	0.003	0.003	0.001	0.0034641	0.34641		I	12	204	P	K	0.016	0.057	0.116	0.063	0.0502693	5.02693
I	13	205	S	K	0.027	0.009	0.009	0.015	0.0103923	1.03923		I	13	205	S	K	0.002	0.01	0.01	0.00733333	0.0046188	0.46188		I	13	205	S	K	0.035	0.044	0.097	0.0586667	0.0335012	3.35012
I	14	206	T	K	0.032	-0.004	0.001	0.00966667	0.0195021	1.95021		I	14	206	T	K	-0.018	-0.016	-0.016	-0.0166667	0.0011547	0.11547		I	14	206	T	K	0.023	0.038	0.125	0.062	0.0550727	5.50727
I	15	207	W	K	0.23	0.061	0.053	0.114667	0.0999617	9.99617		I	15	207	W	K	-0.076	0.006	0.006	-0.0213333	0.0473427	4.73427		I	15	207	W	K	0.847	0.894	0.222	0.654333	0.375148	37.5148
I	16	208	Y	K	0.408	0.189	0.167	0.254667	0.133245	13.3245		I	16	208	Y	K	-0.036	-0.027	-0.027	-0.03	0.00519615	0.519615		I	16	208	Y	K	0.81	0.7	0.756	0.755333	0.055003	5.5003
I	17	209	V	K	0.152	0.039	0.045	0.0786667	0.0635793	6.35793		I	17	209	V	K	-0.006	-0.005	-0.005	-0.00533333	0.00057735	0.057735		I	17	209	V	K	0.162	0.09	0.206	0.152667	0.0585605	5.85605
I	18	210	A	M	0.027	0.004	-0.018	0.00433333	0.0225019	2.25019		I	18	210	A	M	-0.011	-0.03	-0.03	-0.0236667	0.0109697	1.09697		I	18	210	A	M	0.295	0.281	0.355	0.310333	0.0393107	3.93107
I	19	211	R	M	0.276	0.07	0.061	0.135667	0.121616	12.1616		I	19	211	R	M	-0.044	-0.051	-0.051	-0.0486667	0.00404145	0.404145		I	19	211	R	M	0.653	0.54	0.679	0.624	0.0738986	7.38986
I	20	212	N	M	0.058	0.012	-0.003	0.0223333	0.0317857	3.17857		I	20	212	N	M	0.021	-0.003	-0.003	0.005	0.0138564	1.38564		I	20	212	N	M	0.066	0.168	0.046	0.0933333	0.0654319	6.54319
I	21	213	D	M	0.04	0.017	0.012	0.023	0.0149332	1.49332		I	21	213	D	M	0.02	-0.006	-0.006	0.00266667	0.0150111	1.50111		I	21	213	D	M	0.053	0.058	-0.02	0.0303333	0.0436616	4.36616
I	22	214	E	M	0.067	0.011	0.002	0.0266667	0.0352184	3.52184		I	22	214	E	M	0.018	0.027	0.027	0.024	0.00519615	0.519615		I	22	214	E	M	0.011	0.201	0.092	0.101333	0.0953432	9.53432
I	23	215	Q	M	0.068	0.008	-0.006	0.0233333	0.0393107	3.93107		I	23	215	Q	M	0.02	0.02	0.02	0.02	0	0		I	23	215	Q	M	0.189	0.174	0.023	0.128667	0.0918168	9.18168
I	24	216	G	M	-0.021	0.013	0.005	-0.001	0.0177764	1.77764		I	24	216	G	M	-0.063	0.057	0.057	0.017	0.069282	6.9282		I	24	216	G	M	-0.244	-0.023	-0.466	-0.244333	0.2215	22.15
J	1	217	H	M	-0.003	0.04	0.089	0.042	0.0460326	4.60326		J	1	217	H	M	-0.015	0.102	0.102	0.063	0.06755	6.755		J	1	217	H	M	0.087	0.035	0.081	0.0676667	0.0284488	2.84488
J	2	218	I	M	0.042	0.077	0.069	0.0626667	0.0183394	1.83394		J	2	218	I	M	0.038	-0.006	-0.006	0.00866667	0.0254034	2.54034		J	2	218	I	M	0.078	0.034	0.508	0.206667	0.261888	26.1888
J	3	219	L	M	0.048	0.051	0.088	0.0623333	0.0222785	2.22785		J	3	219	L	M	-0.012	-0.012	-0.012	-0.012	0	0		J	3	219	L	M	0.14	0.058	0.617	0.271667	0.301865	30.1865
J	4	220	K	M	0.13	0.018	0.017	0.055	0.0649538	6.49538		J	4	220	K	M	-0.018	-0.008	-0.008	-0.0113333	0.0057735	0.57735		J	4	220	K	M	0.03	0.053	0.176	0.0863333	0.0785005	7.85005
J	5	221	M	M	0.025	-0.015	-0.006	0.00133333	0.0209841	2.09841		J	5	221	M	M	0.004	0.01	0.01	0.008	0.0034641	0.34641		J	5	221	M	M	0.082	0.227	0.551	0.286667	0.240126	24.0126
J	6	222	F	M	0.399	0.367	0.357	0.374333	0.0219393	2.19393		J	6	222	F	M	0.001	0.125	0.125	0.0836667	0.0715914	7.15914		J	6	222	F	M	0.665	0.753	0.851	0.756333	0.0930448	9.30448
J	7	223	P	M	0.024	-0.038	-0.029	-0.0143333	0.0335012	3.35012		J	7	223	P	M	0.08	-0.037	-0.037	0.002	0.06755	6.755		J	7	223	P	M	-0.074	0.087	0.321	0.111333	0.198621	19.8621
J	8	224	S	M	0.017	0.021	-0.02	0.006	0.0226053	2.26053		J	8	224	S	M	0.043	-0.034	-0.034	-0.00833333	0.044456	4.4456		J	8	224	S	M	0.088	0.229	0.315	0.210667	0.114605	11.4605
J	9	225	T	M	0.034	0.03	0.012	0.0253333	0.0117189	1.17189		J	9	225	T	M	0.031	-0.008	-0.008	0.005	0.0225167	2.25167		J	9	225	T	M	0.068	0.331	0.158	0.185667	0.133665	13.3665
J	10	226	W	M	0.531	0.482	0.478	0.497	0.0295127	2.95127		J	10	226	W	M	-0.045	0.043	0.043	0.0136667	0.0508068	5.08068		J	10	226	W	M	0.852	0.836	0.421	0.703	0.24435	24.435
J	11	227	Y	M	0.687	0.66	0.504	0.617	0.0987877	9.87877		J	11	227	Y	M	0.022	0.019	0.019	0.02	0.00173205	0.173205		J	11	227	Y	M	0.852	0.838	0.636	0.775333	0.120869	12.0869
J	12	228	V	M	0.1	0.049	0.007	0.052	0.0465725	4.65725		J	12	228	V	M	0.033	-0.002	-0.002	0.00966667	0.0202073	2.02073		J	12	228	V	M	0.424	0.576	0.483	0.494333	0.0766312	7.66312
J	13	229	A	F	0.12	0.045	0.014	0.0596667	0.0545008	5.45008		J	13	229	A	F	0.019	-0.001	-0.001	0.00566667	0.011547	1.1547		J	13	229	A	F	0.625	0.746	0.594	0.655	0.0803181	8.03181
J	14	230	R	F	0.353	0.174	0.161	0.229333	0.107296	10.7296		J	14	230	R	F	0	0.006	0.006	0.004	0.0034641	0.34641		J	14	230	R	F	0.795	0.943	0.554	0.764	0.196344	19.6344
J	15	231	N	F	0.006	0.011	-0.021	-0.00133333	0.0172143	1.72143		J	15	231	N	F	-0.005	-0.015	-0.015	-0.0116667	0.0057735	0.57735		J	15	231	N	F	0.345	0.407	0.42	0.390667	0.0400791	4.00791
J	16	232	D	F	0.035	-0.153	-0.177	-0.0983333	0.116092	11.6092		J	16	232	D	F	-0.026	-0.122	-0.122	-0.09	0.0554256	5.54256		J	16	232	D	F	0.016	0.116	0.023	0.0516667	0.0558241	5.58241
J	17	233	E	F	0.044	0.031	0.011	0.0286667	0.0166233	1.66233		J	17	233	E	F	0.028	0.037	0.037	0.034	0.00519615	0.519615		J	17	233	E	F	0.222	0.178	0.286	0.228667	0.0543078	5.43078
J	18	234	Q	F	0.008	0.016	-0.013	0.00366667	0.0149778	1.49778		J	18	234	Q	F	-0.031	-0.022	-0.022	-0.025	0.00519615	0.519615		J	18	234	Q	F	0.387	0.336	0.439	0.387333	0.0515008	5.15008
J	19	235	G	F	0.016	0.012	0.004	0.0106667	0.0061101	0.61101		J	19	235	G	F	-0.009	-0.009	-0.009	-0.009	0	0		J	19	235	G	F	0.311	0.035	0.381	0.242333	0.182935	18.2935
J	20	236	H	F	0	0.014	0.011	0.00833333	0.00737111	0.737111		J	20	236	H	F	-0.012	-0.02	-0.02	-0.0173333	0.0046188	0.46188		J	20	236	H	F	0.141	0.379	0.557	0.359	0.20872	20.872
J	21	237	I	F	0.249	0.242	0.218	0.236333	0.0162583	1.62583		J	21	237	I	F	0.004	0.06	0.06	0.0413333	0.0323316	3.23316		J	21	237	I	F	0.632	0.821	0.61	0.687667	0.115993	11.5993
J	22	238	L	F	0.274	0.374	0.215	0.287667	0.0803762	8.03762		J	22	238	L	F	0.014	0.056	0.056	0.042	0.0242487	2.42487		J	22	238	L	F	0.319	0.84	0.749	0.636	0.278275	27.8275
J	23	239	K	F	0.247	0.072	0.093	0.137333	0.0955528	9.55528		J	23	239	K	F	0.003	0.056	0.056	0.0383333	0.0305996	3.05996		J	23	239	K	F	0.274	0.297	0.377	0.316	0.0540648	5.40648
J	24	240	M	F	0.085	0.079	0.079	0.081	0.0034641	0.34641		J	24	240	M	F	0.023	0.027	0.027	0.0256667	0.0023094	0.23094		J	24	240	M	F	0.675	0.668	0.376	0.573	0.170643	17.0643
K	1	241	F	F	0.714	0.622	0.409	0.581667	0.156449	15.6449		K	1	241	F	F	0.02	0.08	0.08	0.06	0.034641	3.4641		K	1	241	F	F	0.773	0.102	0.883	0.586	0.422749	42.2749
K	2	242	P	F	0.088	0.07	0.032	0.0633333	0.028589	2.8589		K	2	242	P	F	0.026	0.01	0.01	0.0153333	0.0092376	0.92376		K	2	242	P	F	0.295	-0.098	0.702	0.299667	0.40002	40.002
K	3	243	S	F	0.029	0.167	0.147	0.114333	0.0745743	7.45743		K	3	243	S	F	0.003	0.115	0.115	0.0776667	0.0646632	6.46632		K	3	243	S	F	0.291	-0.129	0.63	0.264	0.38022	38.022
K	4	244	T	F	0.022	0.134	0.103	0.0863333	0.0578302	5.78302		K	4	244	T	F	-0.008	-0.001	-0.001	-0.00333333	0.00404145	0.404145		K	4	244	T	F	0.116	-0.118	0.613	0.203667	0.373302	37.3302
K	5	245	W	F	0.449	0.513	0.504	0.488667	0.0346458	3.46458		K	5	245	W	F	-0.034	0.083	0.083	0.044	0.06755	6.755		K	5	245	W	F	0.729	0.722	0.764	0.738333	0.0225019	2.25019
K	6	246	Y	F	0.727	0.637	0.735	0.699667	0.0544181	5.44181		K	6	246	Y	F	0.013	0.077	0.077	0.0556667	0.0369504	3.69504		K	6	246	Y	F	0.757	0.732	0.846	0.778333	0.0599194	5.99194
K	7	247	V	F	0.129	0.156	0.122	0.135667	0.0179536	1.79536		K	7	247	V	F	0.02	0.028	0.028	0.0253333	0.0046188	0.46188		K	7	247	V	F	0.454	0.303	0.475	0.410667	0.0938314	9.38314
K	8	248	A	P	-0.007	0.034	-0.013	0.00466667	0.0255799	2.55799		K	8	248	A	P	0	-0.005	-0.005	-0.00333333	0.00288675	0.288675		K	8	248	A	P	-0.056	-0.03	0.001	-0.0283333	0.0285365	2.85365
K	9	249	R	P	0	-0.012	0.049	0.0123333	0.0323161	3.23161		K	9	249	R	P	-0.023	0.041	0.041	0.0196667	0.0369504	3.69504		K	9	249	R	P	-0.008	0.006	-0.028	-0.01	0.017088	1.7088
K	10	250	N	P	0.009	0.022	-0.007	0.008	0.0145258	1.45258		K	10	250	N	P	0.017	0.028	0.028	0.0243333	0.00635085	0.635085		K	10	250	N	P	-0.054	-0.053	0.013	-0.0313333	0.038397	3.8397
K	11	251	D	P	0.034	0.048	0.001	0.0276667	0.0241316	2.41316		K	11	251	D	P	0.027	0.003	0.003	0.011	0.0138564	1.38564		K	11	251	D	P	-0.063	-0.044	-0.214	-0.107	0.0931504	9.31504
K	12	252	E	P	-0.012	0.005	-0.04	-0.0156667	0.022723	2.2723		K	12	252	E	P	-0.017	-0.025	-0.025	-0.0223333	0.0046188	0.46188		K	12	252	E	P	-0.037	-0.029	-0.008	-0.0246667	0.0149778	1.49778
K	13	253	Q	P	0.053	0.005	0.004	0.0206667	0.028006	2.8006		K	13	253	Q	P	0.02	0.008	0.008	0.012	0.0069282	0.69282		K	13	253	Q	P	-0.038	-0.026	0.003	-0.0203333	0.0210792	2.10792
K	14	254	G	P	0.018	0.021	-0.005	0.0113333	0.0142244	1.42244		K	14	254	G	P	0.014	0.005	0.005	0.008	0.00519615	0.519615		K	14	254	G	P	-0.061	-0.058	0.031	-0.0293333	0.0522717	5.22717
K	15	255	H	P	-0.007	-0.011	-0.005	-0.00766667	0.00305505	0.305505		K	15	255	H	P	-0.008	0.003	0.003	-0.000666667	0.00635085	0.635085		K	15	255	H	P	0.001	0.002	-0.007	-0.00133333	0.00493288	0.493288
K	16	256	I	P	0.017	0.002	-0.002	0.00566667	0.0100167	1.00167		K	16	256	I	P	0.035	-0.002	-0.002	0.0103333	0.021362	2.1362		K	16	256	I	P	-0.03	-0.042	-0.006	-0.026	0.0183303	1.83303
K	17	257	L	P	0.027	0.02	0.007	0.018	0.0101489	1.01489		K	17	257	L	P	0.009	0.004	0.004	0.00566667	0.00288675	0.288675		K	17	257	L	P	-0.062	-0.064	-0.013	-0.0463333	0.0288848	2.88848
K	18	258	K	P	0.004	-0.009	0.002	-0.001	0.007	0.7		K	18	258	K	P	-0.003	-0.001	-0.001	-0.00166667	0.0011547	0.11547		K	18	258	K	P	-0.001	0.001	-0.011	-0.00366667	0.0064291	0.64291
K	19	259	M	P	0.034	-0.025	-0.024	-0.005	0.0337787	3.37787		K	19	259	M	P	0.011	-0.033	-0.033	-0.0183333	0.0254034	2.54034		K	19	259	M	P	0.177	-0.022	-0.038	0.039	0.119779	11.9779
K	20	260	F	P	0.003	0.012	-0.006	0.003	0.009	0.9		K	20	260	F	P	0.007	-0.016	-0.016	-0.00833333	0.0132791	1.32791		K	20	260	F	P	-0.003	0.004	0	0.000333333	0.00351188	0.351188
K	21	261	P	P	0.021	0.011	-0.028	0.00133333	0.0258908	2.58908		K	21	261	P	P	-0.019	-0.043	-0.043	-0.035	0.0138564	1.38564		K	21	261	P	P	0.014	0.029	-0.016	0.009	0.0229129	2.29129
K	22	262	S	P	0.018	0.025	0.008	0.017	0.008544	0.8544		K	22	262	S	P	0.019	0.012	0.012	0.0143333	0.00404145	0.404145		K	22	262	S	P	0.006	0.024	-0.091	-0.0203333	0.0618574	6.18574
K	23	263	T	P	0.02	0.036	0.007	0.021	0.0145258	1.45258		K	23	263	T	P	0.011	0.022	0.022	0.0183333	0.00635085	0.635085		K	23	263	T	P	0.017	0.025	-0.079	-0.0123333	0.0578734	5.78734
K	24	264	W	P	-0.058	-0.018	0.116	0.0133333	0.0911336	9.11336		K	24	264	W	P	-0.072	0.099	0.099	0.042	0.0987269	9.87269		K	24	264	W	P	0.007	0.007	-0.22	-0.0686667	0.131059	13.1059
L	1	265	Y	P	0.001	0.02	0.085	0.0353333	0.0440492	4.40492		L	1	265	Y	P	0.03	0.084	0.084	0.066	0.0311769	3.11769		L	1	265	Y	P	-0.02	-0.032	0.009	-0.0143333	0.0210792	2.10792
L	2	266	V	P	0.046	0.002	-0.016	0.0106667	0.0318957	3.18957		L	2	266	V	P	0.059	0.005	0.005	0.023	0.0311769	3.11769		L	2	266	V	P	-0.052	-0.063	0.003	-0.0373333	0.0353601	3.53601
L	3	267	A	S	0.009	-0.008	0.027	0.00933333	0.0175024	1.75024		L	3	267	A	S	0.008	-0.038	-0.038	-0.0226667	0.0265581	2.65581		L	3	267	A	S	0.021	0.219	0.543	0.261	0.263522	26.3522
L	4	268	R	S	0.219	0.056	0.062	0.112333	0.0924247	9.24247		L	4	268	R	S	-0.005	0.003	0.003	0.000333333	0.0046188	0.46188		L	4	268	R	S	0.218	0.171	0.28	0.223	0.0546717	5.46717
L	5	269	N	S	0.009	-0.025	-0.019	-0.0116667	0.0181475	1.81475		L	5	269	N	S	-0.007	-0.024	-0.024	-0.0183333	0.00981495	0.981495		L	5	269	N	S	0.031	-0.01	0.217	0.0793333	0.120972	12.0972
L	6	270	D	S	0.075	-0.008	0.017	0.028	0.0425793	4.25793		L	6	270	D	S	0.022	-0.01	-0.01	0.000666667	0.0184752	1.84752		L	6	270	D	S	-0.093	-0.094	0.049	-0.046	0.0822739	8.22739
L	7	271	E	S	0.04	0.033	-0.007	0.022	0.0253574	2.53574		L	7	271	E	S	0.001	-0.017	-0.017	-0.011	0.0103923	1.03923		L	7	271	E	S	-0.06	-0.039	0.051	-0.016	0.0589661	5.89661
L	8	272	Q	S	0.012	0.019	-0.008	0.00766667	0.0140119	1.40119		L	8	272	Q	S	-0.001	-0.023	-0.023	-0.0156667	0.0127017	1.27017		L	8	272	Q	S	0.06	0.065	0.301	0.142	0.137721	13.7721
L	9	273	G	S	0.032	0.03	-0.013	0.0163333	0.0254231	2.54231		L	9	273	G	S	0.015	0.001	0.001	0.00566667	0.0080829	0.80829		L	9	273	G	S	-0.018	-0.003	0.104	0.0276667	0.0665307	6.65307
L	10	274	H	S	0.009	0.007	0	0.00533333	0.00472582	0.472582		L	10	274	H	S	0.002	0.006	0.006	0.00466667	0.0023094	0.23094		L	10	274	H	S	0.03	0.03	0.05	0.0366667	0.011547	1.1547
L	11	275	I	S	0.113	0.068	0.042	0.0743333	0.0359212	3.59212		L	11	275	I	S	0.018	0.006	0.006	0.01	0.0069282	0.69282		L	11	275	I	S	0.306	0.31	0.427	0.347667	0.0687338	6.87338
L	12	276	L	S	0.145	0.069	0.039	0.0843333	0.0546382	5.46382		L	12	276	L	S	0.004	-0.003	-0.003	-0.000666667	0.00404145	0.404145		L	12	276	L	S	0.344	0.172	0.607	0.374333	0.219081	21.9081
L	13	277	K	S	0.066	0.025	0.02	0.037	0.0252389	2.52389		L	13	277	K	S	-0.004	-0.001	-0.001	-0.002	0.00173205	0.173205		L	13	277	K	S	0.061	0.055	0.191	0.102333	0.0768462	7.68462
L	14	278	M	S	0.055	0.068	0.001	0.0413333	0.0355293	3.55293		L	14	278	M	S	0.061	-0.006	-0.006	0.0163333	0.0386825	3.86825		L	14	278	M	S	0.232	0.098	0.292	0.207333	0.0993244	9.93244
L	15	279	F	S	0.338	0.418	0.448	0.401333	0.0568624	5.68624		L	15	279	F	S	0.004	0.17	0.17	0.114667	0.0958401	9.58401		L	15	279	F	S	0.663	0.569	0.826	0.686	0.130035	13.0035
L	16	280	P	S	0.067	0.024	-0.013	0.026	0.0400375	4.00375		L	16	280	P	S	0.023	0.02	0.02	0.021	0.00173205	0.173205		L	16	280	P	S	0.198	0.057	0.423	0.226	0.1846	18.46
L	17	281	S	S	0.047	0.008	-0.019	0.012	0.0331813	3.31813		L	17	281	S	S	0.009	-0.016	-0.016	-0.00766667	0.0144338	1.44338		L	17	281	S	S	0.161	0.176	0.252	0.196333	0.0487887	4.87887
L	18	282	T	S	0.065	0.073	0.037	0.0583333	0.0189033	1.89033		L	18	282	T	S	0.026	0.005	0.005	0.012	0.0121244	1.21244		L	18	282	T	S	0.058	-0.05	0.289	0.099	0.173179	17.3179
L	19	283	W	S	0.527	0.544	0.556	0.542333	0.0145717	1.45717		L	19	283	W	S	-0.018	0.047	0.047	0.0253333	0.0375278	3.75278		L	19	283	W	S	0.83	0.816	0.736	0.794	0.0507149	5.07149
L	20	284	Y	S	0.648	0.499	0.577	0.574667	0.0745274	7.45274		L	20	284	Y	S	0.006	0.023	0.023	0.0173333	0.00981495	0.981495		L	20	284	Y	S	0.803	0.794	0.839	0.812	0.0238118	2.38118
L	21	285	V	S	0.135	0.116	0.057	0.102667	0.0406735	4.06735		L	21	285	V	S	0.023	0.031	0.031	0.0283333	0.0046188	0.46188		L	21	285	V	S	0.348	0.359	0.317	0.341333	0.0217792	2.17792
L	22	286	A	T	0.065	0.044	0.061	0.0566667	0.0111505	1.11505		L	22	286	A	T	0.007	0.025	0.025	0.019	0.0103923	1.03923		L	22	286	A	T	0.24	0.129	0.223	0.197333	0.0597857	5.97857
L	23	287	R	T	0.268	0.088	0.087	0.147667	0.104213	10.4213		L	23	287	R	T	0	0.008	0.008	0.00533333	0.0046188	0.46188		L	23	287	R	T	0.294	0.244	0.28	0.272667	0.0257941	2.57941
L	24	288	N	T	0.05	0.018	0.016	0.028	0.0190788	1.90788		L	24	288	N	T	0.012	0.017	0.017	0.0153333	0.00288675	0.288675		L	24	288	N	T	0.135	0.14	0.197	0.157333	0.0344432	3.44432
M	1	289	D	T	0.053	-0.004	-0.015	0.0113333	0.0365011	3.65011		M	1	289	D	T	0.098	0.009	0.009	0.0386667	0.0513842	5.13842		M	1	289	D	T	-0.035	-0.033	0.095	0.009	0.0744849	7.44849
M	2	290	E	T	0.017	-0.01	-0.019	-0.004	0.018735	1.8735		M	2	290	E	T	-0.006	0.021	0.021	0.012	0.0155885	1.55885		M	2	290	E	T	-0.034	-0.089	0.14	0.00566667	0.119542	11.9542
M	3	291	Q	T	0.027	-0.007	-0.003	0.00566667	0.0185831	1.85831		M	3	291	Q	T	0.006	-0.007	-0.007	-0.00266667	0.00750555	0.750555		M	3	291	Q	T	0.016	-0.004	0.233	0.0816667	0.131439	13.1439
M	4	292	G	T	0.019	-0.019	-0.001	-0.000333333	0.0190088	1.90088		M	4	292	G	T	0.021	-0.025	-0.025	-0.00966667	0.0265581	2.65581		M	4	292	G	T	0.021	-0.026	0.089	0.028	0.0578187	5.78187
M	5	293	H	T	0.011	0	-0.004	0.00233333	0.00776745	0.776745		M	5	293	H	T	0.001	0	0	0.000333333	0.00057735	0.057735		M	5	293	H	T	0.027	0.017	0.082	0.042	0.035	3.5
M	6	294	I	T	0.121	0.094	0.04	0.085	0.0412432	4.12432		M	6	294	I	T	0.024	0.01	0.01	0.0146667	0.0080829	0.80829		M	6	294	I	T	0.16	0.108	0.425	0.231	0.170009	17.0009
M	7	295	L	T	0.099	0.139	0.037	0.0916667	0.0513939	5.13939		M	7	295	L	T	0.018	0.023	0.023	0.0213333	0.00288675	0.288675		M	7	295	L	T	0.114	0.144	0.46	0.239333	0.191691	19.1691
M	8	296	K	T	0.079	0.023	0.015	0.039	0.0348712	3.48712		M	8	296	K	T	0.003	0.001	0.001	0.00166667	0.0011547	0.11547		M	8	296	K	T	0.039	0.044	0.088	0.057	0.0269629	2.69629
M	9	297	M	T	0.108	-0.002	-0.009	0.0323333	0.0656227	6.56227		M	9	297	M	T	0.009	-0.026	-0.026	-0.0143333	0.0202073	2.02073		M	9	297	M	T	0.057	0.225	0.133	0.138333	0.0841269	8.41269
M	10	298	F	T	0.33	0.445	0.383	0.386	0.0575587	5.75587		M	10	298	F	T	0.003	0.006	0.006	0.005	0.00173205	0.173205		M	10	298	F	T	0.677	0.69	0.756	0.707667	0.0423596	4.23596
M	11	299	P	T	0.004	0.035	-0.038	0.000333333	0.0366379	3.66379		M	11	299	P	T	-0.004	-0.032	-0.032	-0.0226667	0.0161658	1.61658		M	11	299	P	T	0.142	0.169	0.188	0.166333	0.0231157	2.31157
M	12	300	S	T	0.058	0.05	-0.004	0.0346667	0.0337244	3.37244		M	12	300	S	T	0.005	-0.005	-0.005	-0.00166667	0.0057735	0.57735		M	12	300	S	T	0.079	0.098	0.194	0.123667	0.0616468	6.16468
M	13	301	T	T	0.038	-0.004	-0.023	0.00366667	0.0312143	3.12143		M	13	301	T	T	-0.025	-0.037	-0.037	-0.033	0.0069282	0.69282		M	13	301	T	T	-0.033	-0.007	0.209	0.0563333	0.132851	13.2851
M	14	302	W	T	0.596	0.582	0.49	0.556	0.0575847	5.75847		M	14	302	W	T	0.01	0.096	0.096	0.0673333	0.0496521	4.96521		M	14	302	W	T	0.879	0.84	0.811	0.843333	0.0341223	3.41223
M	15	303	Y	T	0.587	0.469	0.48	0.512	0.0651844	6.51844		M	15	303	Y	T	0.008	0.006	0.006	0.00666667	0.0011547	0.11547		M	15	303	Y	T	0.748	0.717	0.832	0.765667	0.0595007	5.95007
M	16	304	V	T	0.144	0.125	0.064	0.111	0.0417971	4.17971		M	16	304	V	T	0.032	0.01	0.01	0.0173333	0.0127017	1.27017		M	16	304	V	T	0.398	0.18	0.448	0.342	0.142506	14.2506
M	17	305	A	W	0.056	0.295	0.071	0.140667	0.133867	13.3867		M	17	305	A	W	-0.095	0.088	0.088	0.027	0.105655	10.5655		M	17	305	A	W	0.585	0.575	0.491	0.550333	0.0516269	5.16269
M	18	306	R	W	0.277	0.106	0.124	0.169	0.0939628	9.39628		M	18	306	R	W	-0.004	0.003	0.003	0.000666667	0.00404145	0.404145		M	18	306	R	W	0.961	0.949	0.639	0.849667	0.182541	18.2541
M	19	307	N	W	0.008	0.027	0.049	0.028	0.0205183	2.05183		M	19	307	N	W	-0.082	0.064	0.064	0.0153333	0.0842931	8.42931		M	19	307	N	W	0.352	0.415	0.037	0.268	0.202517	20.2517
M	20	308	D	W	0.051	-0.007	0.008	0.0173333	0.0301054	3.01054		M	20	308	D	W	-0.035	0.15	0.15	0.0883333	0.10681	10.681		M	20	308	D	W	0.231	0.259	0.071	0.187	0.10143	10.143
M	21	309	E	W	-0.032	-0.073	0.024	-0.027	0.0486929	4.86929		M	21	309	E	W	-0.115	0.091	0.091	0.0223333	0.118934	11.8934		M	21	309	E	W	0.268	0.452	0.009	0.243	0.222556	22.2556
M	22	310	Q	W	-0.055	-0.103	-0.031	-0.063	0.0366606	3.66606		M	22	310	Q	W	-0.155	-0.04	-0.04	-0.0783333	0.0663953	6.63953		M	22	310	Q	W	0.384	0.442	0.273	0.366333	0.0858739	8.58739
M	23	311	G	W	0.134	0.297	0.163	0.198	0.086954	8.6954		M	23	311	G	W	0.065	0.108	0.108	0.0936667	0.0248261	2.48261		M	23	311	G	W	0.357	0.565	0.378	0.433333	0.114509	11.4509
M	24	312	H	W	-0.125	-0.066	-0.025	-0.072	0.0502693	5.02693		M	24	312	H	W	-0.185	-0.067	-0.067	-0.106333	0.0681273	6.81273		M	24	312	H	W	0.64	0.489	0.238	0.455667	0.203062	20.3062
N	1	313	I	W	0.508	0.596	0.388	0.497333	0.104409	10.4409		N	1	313	I	W	0.035	0.147	0.147	0.109667	0.0646632	6.46632		N	1	313	I	W	0.73	0.591	0.623	0.648	0.0727942	7.27942
N	2	314	L	W	0.252	0.35	0.261	0.287667	0.0541695	5.41695		N	2	314	L	W	-0.042	0.208	0.208	0.124667	0.144338	14.4338		N	2	314	L	W	0.87	0.515	0.758	0.714333	0.181484	18.1484
N	3	315	K	W	0.238	0.118	0.063	0.139667	0.0894893	8.94893		N	3	315	K	W	-0.041	0.045	0.045	0.0163333	0.0496521	4.96521		N	3	315	K	W	0.524	0.496	0.381	0.467	0.0757826	7.57826
N	4	316	M	W	0.1	0.031	-0.056	0.025	0.0781729	7.81729		N	4	316	M	W	-0.113	-0.018	-0.018	-0.0496667	0.0548483	5.48483		N	4	316	M	W	0.369	0.203	0.165	0.245667	0.108487	10.8487
N	5	317	F	W	0.515	0.428	0.493	0.478667	0.0452364	4.52364		N	5	317	F	W	-0.133	0.146	0.146	0.053	0.161081	16.1081		N	5	317	F	W	0.857	0.693	0.65	0.733333	0.109235	10.9235
N	6	318	P	W	0.16	0.249	0.144	0.184333	0.0565715	5.65715		N	6	318	P	W	-0.066	0.034	0.034	0.000666667	0.057735	5.7735		N	6	318	P	W	0.618	0.565	0.495	0.559333	0.0616955	6.16955
N	7	319	S	W	-0.006	0.034	0.068	0.032	0.0370405	3.70405		N	7	319	S	W	-0.161	-0.016	-0.016	-0.0643333	0.0837158	8.37158		N	7	319	S	W	0.54	0.498	0.261	0.433	0.150429	15.0429
N	8	320	T	W	-0.001	0.203	0.024	0.0753333	0.111267	11.1267		N	8	320	T	W	-0.153	0.05	0.05	-0.0176667	0.117202	11.7202		N	8	320	T	W	0.513	0.607	0.197	0.439	0.214784	21.4784
N	9	321	W	W	0.034	0.366	0.139	0.179667	0.169695	16.9695		N	9	321	W	W	-0.207	0.059	0.059	-0.0296667	0.153575	15.3575		N	9	321	W	W	0.824	0.827	0.196	0.615667	0.363445	36.3445
N	10	322	Y	W	0.595	0.725	0.494	0.604667	0.115803	11.5803		N	10	322	Y	W	-0.039	0.176	0.176	0.104333	0.12413	12.413		N	10	322	Y	W	0.876	0.868	0.633	0.792333	0.138045	13.8045
N	11	323	V	W	0.215	0.495	0.236	0.315333	0.15595	15.595		N	11	323	V	W	-0.101	0.008	0.008	-0.0283333	0.0629312	6.29312		N	11	323	V	W	0.66	0.799	0.524	0.661	0.137503	13.7503
N	12	324	A	Y	0.082	0.124	0.086	0.0973333	0.0231805	2.31805		N	12	324	A	Y	-0.002	0.031	0.031	0.02	0.0190526	1.90526		N	12	324	A	Y	0.604	0.384	0.619	0.535667	0.131561	13.1561
N	13	325	R	Y	0.328	0.181	0.191	0.233333	0.0821361	8.21361		N	13	325	R	Y	-0.002	0.003	0.003	0.00133333	0.00288675	0.288675		N	13	325	R	Y	0.971	0.871	0.905	0.915667	0.0508462	5.08462
N	14	326	N	Y	0.038	0.059	0.04	0.0456667	0.0115902	1.15902		N	14	326	N	Y	0.017	0.06	0.06	0.0456667	0.0248261	2.48261		N	14	326	N	Y	0.252	0.281	0.356	0.296333	0.0536687	5.36687
N	15	327	D	Y	-0.002	0.01	0.003	0.00366667	0.00602771	0.602771		N	15	327	D	Y	-0.047	0.036	0.036	0.00833333	0.0479201	4.79201		N	15	327	D	Y	0.072	0.149	0.278	0.166333	0.104088	10.4088
N	16	328	E	Y	0.173	0.395	0.084	0.217333	0.16017	16.017		N	16	328	E	Y	-0.02	0.158	0.158	0.0986667	0.102768	10.2768		N	16	328	E	Y	0.648	0.669	0.368	0.561667	0.168049	16.8049
N	17	329	Q	Y	0.064	0.076	0.017	0.0523333	0.0311823	3.11823		N	17	329	Q	Y	0.03	0.03	0.03	0.03	0	0		N	17	329	Q	Y	0.451	0.263	0.475	0.396333	0.116092	11.6092
N	18	330	G	Y	0.023	0.063	0.007	0.031	0.0288444	2.88444		N	18	330	G	Y	0.021	0.014	0.014	0.0163333	0.00404145	0.404145		N	18	330	G	Y	0.45	0.306	0.514	0.423333	0.106533	10.6533
N	19	331	H	Y	0.067	0.094	0.069	0.0766667	0.0150444	1.50444		N	19	331	H	Y	0.004	0.004	0.004	0.004	0	0		N	19	331	H	Y	0.391	0.447	0.707	0.515	0.168618	16.8618
N	20	332	I	Y	0.477	0.481	0.323	0.427	0.0900888	9.00888		N	20	332	I	Y	0.009	0.147	0.147	0.101	0.0796743	7.96743		N	20	332	I	Y	0.814	0.728	0.718	0.753333	0.0527763	5.27763
N	21	333	L	Y	0.53	0.477	0.462	0.489667	0.0357258	3.57258		N	21	333	L	Y	-0.001	0.113	0.113	0.075	0.0658179	6.58179		N	21	333	L	Y	0.757	0.806	0.815	0.792667	0.0312143	3.12143
N	22	334	K	Y	0.305	0.093	0.087	0.161667	0.124167	12.4167		N	22	334	K	Y	-0.002	0.005	0.005	0.00266667	0.00404145	0.404145		N	22	334	K	Y	0.495	0.413	0.36	0.422667	0.0680172	6.80172
N	23	335	M	Y	0.172	0.177	0.124	0.157667	0.0292632	2.92632		N	23	335	M	Y	-0.016	0.02	0.02	0.008	0.0207846	2.07846		N	23	335	M	Y	0.582	0.662	0.713	0.652333	0.0660328	6.60328
N	24	336	F	Y	0.797	0.687	0.638	0.707333	0.0814269	8.14269		N	24	336	F	Y	0.014	0.075	0.075	0.0546667	0.0352184	3.52184		N	24	336	F	Y	0.898	0.885	0.829	0.870667	0.0366652	3.66652
O	1	337	P	Y	0.073	0.104	-0.035	0.0473333	0.072968	7.2968		O	1	337	P	Y	0.017	-0.002	-0.002	0.00433333	0.0109697	1.09697		O	1	337	P	Y	0.15	0.305	0.766	0.407	0.320417	32.0417
O	2	338	S	Y	0.083	0.064	0.081	0.076	0.0104403	1.04403		O	2	338	S	Y	0.111	0.038	0.038	0.0623333	0.0421466	4.21466		O	2	338	S	Y	0.206	0.147	0.691	0.348	0.298508	29.8508
O	3	339	T	Y	0.237	0.123	0.117	0.159	0.0676166	6.76166		O	3	339	T	Y	0.012	-0.005	-0.005	0.000666667	0.00981495	0.981495		O	3	339	T	Y	0.292	0.357	0.723	0.457333	0.232358	23.2358
O	4	340	W	Y	0.479	0.246	0.29	0.338333	0.123791	12.3791		O	4	340	W	Y	-0.035	0.111	0.111	0.0623333	0.0842931	8.42931		O	4	340	W	Y	0.823	0.831	0.708	0.787333	0.068821	6.8821
O	5	341	Y	Y	0.168	0.231	0.232	0.210333	0.0366652	3.66652		O	5	341	Y	Y	0.016	0.019	0.019	0.018	0.00173205	0.173205		O	5	341	Y	Y	0.881	0.766	0.837	0.828	0.0580259	5.80259
O	6	342	V	Y	0.301	0.331	0.213	0.281667	0.0613297	6.13297		O	6	342	V	Y	0.041	0.008	0.008	0.019	0.0190526	1.90526		O	6	342	V	Y	0.593	0.307	0.658	0.519333	0.186736	18.6736
O	7	343	A	V	0.081	0.036	0.004	0.0403333	0.0386825	3.86825		O	7	343	A	V	0.023	0.015	0.015	0.0176667	0.0046188	0.46188		O	7	343	A	V	0.018	0.012	0.283	0.104333	0.154759	15.4759
O	8	344	R	V	0.241	0.115	0.12	0.158667	0.0713466	7.13466		O	8	344	R	V	-0.004	0.002	0.002	0	0.0034641	0.34641		O	8	344	R	V	0.338	0.127	0.254	0.239667	0.106228	10.6228
O	9	345	N	V	0.035	-0.015	-0.028	-0.00266667	0.0332616	3.32616		O	9	345	N	V	-0.039	-0.051	-0.051	-0.047	0.0069282	0.69282		O	9	345	N	V	0.101	0.141	-0.146	0.032	0.155445	15.5445
O	10	346	D	V	0.018	-0.049	-0.084	-0.0383333	0.0518298	5.18298		O	10	346	D	V	-0.063	-0.057	-0.057	-0.059	0.0034641	0.34641		O	10	346	D	V	0.008	-0.004	0.06	0.0213333	0.0340196	3.40196
O	11	347	E	V	0.004	-0.018	-0.008	-0.00733333	0.0110151	1.10151		O	11	347	E	V	0.001	-0.025	-0.025	-0.0163333	0.0150111	1.50111		O	11	347	E	V	0.016	0.066	0.088	0.0566667	0.0368963	3.68963
O	12	348	Q	V	0.028	0.07	-0.003	0.0316667	0.0366379	3.66379		O	12	348	Q	V	0.004	0.014	0.014	0.0106667	0.0057735	0.57735		O	12	348	Q	V	0.149	0.078	0.122	0.116333	0.0358376	3.58376
O	13	349	G	V	-0.005	0.002	-0.025	-0.00933333	0.0140119	1.40119		O	13	349	G	V	-0.02	-0.012	-0.012	-0.0146667	0.0046188	0.46188		O	13	349	G	V	0.053	0.104	0.096	0.0843333	0.0274287	2.74287
O	14	350	H	V	0.01	0.003	0.002	0.005	0.0043589	0.43589		O	14	350	H	V	0	0.018	0.018	0.012	0.0103923	1.03923		O	14	350	H	V	0.046	0.026	0.143	0.0716667	0.0625806	6.25806
O	15	351	I	V	0.093	0.131	0.065	0.0963333	0.033126	3.3126		O	15	351	I	V	0.008	-0.002	-0.002	0.00133333	0.0057735	0.57735		O	15	351	I	V	0.53	0.365	0.446	0.447	0.0825045	8.25045
O	16	352	L	V	0.065	0.111	0.042	0.0726667	0.0351331	3.51331		O	16	352	L	V	0.014	0.003	0.003	0.00666667	0.00635085	0.635085		O	16	352	L	V	0.503	0.299	0.454	0.418667	0.106491	10.6491
O	17	353	K	V	0.165	0.056	0.041	0.0873333	0.0676782	6.76782		O	17	353	K	V	-0.004	0.003	0.003	0.000666667	0.00404145	0.404145		O	17	353	K	V	0.107	0.089	0.197	0.131	0.0578619	5.78619
O	18	354	M	V	0.044	0.044	-0.017	0.0236667	0.0352184	3.52184		O	18	354	M	V	0.019	-0.018	-0.018	-0.00566667	0.021362	2.1362		O	18	354	M	V	0.428	0.112	0.333	0.291	0.162133	16.2133
O	19	355	F	V	0.311	0.31	0.245	0.288667	0.0378197	3.78197		O	19	355	F	V	0.011	0.038	0.038	0.029	0.0155885	1.55885		O	19	355	F	V	0.827	0.68	0.638	0.715	0.0992421	9.92421
O	20	356	P	V	0.058	0.042	-0.008	0.0306667	0.0344287	3.44287		O	20	356	P	V	0.001	-0.02	-0.02	-0.013	0.0121244	1.21244		O	20	356	P	V	0.273	0.198	0.214	0.228333	0.0395011	3.95011
O	21	357	S	V	0.012	0.014	-0.015	0.00366667	0.0161967	1.61967		O	21	357	S	V	-0.012	-0.01	-0.01	-0.0106667	0.0011547	0.11547		O	21	357	S	V	0.187	0.136	0.187	0.17	0.0294449	2.94449
O	22	358	T	V	0.015	0.005	-0.022	-0.000666667	0.0191398	1.91398		O	22	358	T	V	-0.024	0	0	-0.008	0.0138564	1.38564		O	22	358	T	V	0.115	0.072	0.216	0.134333	0.0739211	7.39211
O	23	359	W	V	0.651	0.635	0.34	0.542	0.17512	17.512		O	23	359	W	V	-0.01	0.132	0.132	0.0846667	0.0819837	8.19837		O	23	359	W	V	0.939	0.866	0.457	0.754	0.259786	25.9786
O	24	360	Y	V	0.539	0.572	0.279	0.463333	0.160488	16.0488		O	24	360	Y	V	0.012	0.037	0.037	0.0286667	0.0144338	1.44338		O	24	360	Y	V	0.695	0.476	0.759	0.643333	0.148406	14.8406
P	1	361	V	V	N/A	N/A	N/A	N/A	N/A	N/A		P	1	361	V	V	N/A	N/A	N/A	N/A	N/A	N/A		P	1	361	V	V	N/A	N/A	N/A	N/A	N/A	N/A
	The activity towards the peptide in the P1 position was not recorded.
