# Supplementary material for: The E. coli sirtuin CobB shows no preference for enzymatic and nonenzymatic lysine acetylation substrate sites
Source: Microbiologyopen. 2014 Nov 22;4(1):66–83. doi: 10.1002/mbo3.223 (PMC4335977; doi:10.1002/mbo3.223)
Supplement: Supplementary file 6 [file mbo30004-0066-sd6.xlsx]

## Sheet: Table S5
Table S5. Analyzing the residues neighboring CobB-sensitive and not sensitive lysines. 69 sites that exhibited significantly upregulated acetylation (ratio >2 with a P value < 0.05 in at least 3 out of 4 biological replicates) in the cobB mutant relative to WT were analyzed. The amino acid frequencies were determined for the 51 proteins that had significantly upregulated acetyllysine modification…
									CobB-sensitive lysines (normalized)
Frequency of amino acids in the 51 proteins				CobB-sensitive lysines frequency table
					-1		+1			-1		+1
A	1121	0.0957792		E	0.188406	A	0.130435		E	2.07052	S	2.17466
E	1065	0.0909945		I	0.101449	E	0.130435		W	2.04365	W	2.04365
L	942	0.0804853		L	0.101449	S	0.101449		C	1.94969	Y	1.98004
V	930	0.07946		G	0.0869565	D	0.0869565		P	1.90161	Q	1.83178
G	873	0.0745899		S	0.0869565	L	0.0869565		S	1.86399	M	1.63099
K	839	0.0716849		P	0.0724638	Q	0.0724638		I	1.6243	D	1.44565
I	731	0.0624573		Q	0.057971	T	0.0724638		Q	1.46543	E	1.43344
D	704	0.0601504		V	0.057971	I	0.057971		L	1.26047	T	1.40649
R	670	0.0572454		A	0.0434783	K	0.057971		N	1.17251	A	1.36183
T	603	0.0515208		D	0.0434783	G	0.0434783		G	1.1658	L	1.0804
S	546	0.0466507		N	0.0434783	M	0.0434783		V	0.729562	I	0.928171
Q	463	0.0395591		T	0.0289855	Y	0.0434783		D	0.722826	K	0.808692
P	446	0.0381066		C	0.0144928	F	0.0144928		Y	0.660012	H	0.800109
N	434	0.0370813		F	0.0144928	H	0.0144928		T	0.562598	G	0.582898
F	386	0.0329802		K	0.0144928	N	0.0144928		M	0.543664	F	0.439438
M	312	0.0266576		M	0.0144928	V	0.0144928		A	0.453943	N	0.390837
Y	257	0.0219583		W	0.0144928	W	0.0144928		F	0.439438	V	0.182391
H	212	0.0181135		Y	0.0144928	C	0		K	0.202173	C	0
C	87	0.00743336		H	0	P	0		H	0	P	0
W	83	0.00709159		R	0	R	0		R	0	R	0
Total	11704	1			1		1
									Not CobB-sensitive lysines (normalized)
				Not CobB-sensitive lysines frequency table
					-1		+1			-1		+1
				A	0.107895	A	0.109211		C	1.23908	R	1.26418
				V	0.0947368	E	0.0881579		I	1.20082	A	1.14023
				L	0.0921053	L	0.0828947		V	1.19226	S	1.07179
				E	0.0868421	G	0.0763158		L	1.14437	C	1.06207
				I	0.075	V	0.0763158		A	1.12649	L	1.02994
				G	0.0723684	R	0.0723684		F	1.0772	N	1.02903
				K	0.0644737	K	0.0671053		D	1.00625	D	1.02812
				D	0.0605263	D	0.0618421		N	0.993548	G	1.02314
				R	0.0539474	I	0.0605263		M	0.987179	H	1.01698
				S	0.0434211	S	0.05		G	0.970218	I	0.969083
				T	0.0421053	T	0.0447368		E	0.954366	E	0.968826
				N	0.0368421	N	0.0381579		R	0.942388	V	0.96043
				F	0.0355263	Q	0.0368421		S	0.930769	Y	0.958755
				P	0.0315789	P	0.0342105		W	0.927711	K	0.936114
				Q	0.0315789	F	0.0276316		K	0.899404	Q	0.931317
				M	0.0263158	M	0.0223684		P	0.8287	P	0.897758
				Y	0.0157895	Y	0.0210526		T	0.817247	T	0.868325
				H	0.0131579	H	0.0184211		Q	0.798272	M	0.839103
				C	0.00921053	C	0.00789474		H	0.726415	F	0.837824
				W	0.00657895	W	0.00394737		Y	0.719066	W	0.556627
