# Supplementary material for: The E. coli sirtuin CobB shows no preference for enzymatic and nonenzymatic lysine acetylation substrate sites
Source: Microbiologyopen. 2014 Nov 22;4(1):66–83. doi: 10.1002/mbo3.223 (PMC4335977; doi:10.1002/mbo3.223)
Supplement: Supplementary file 10 [file mbo30004-0066-sd10.xls]

## Sheet: TufA
Table 9A. Acetyllysines identified by mass spectrometry: EF-Tu
TufA: K300, K314 and K209
Sequence	Prob	SEQUEST XCorr	SEQUEST deltaCn	NTT	Modifications	Observed	Actual Mass	Charge	Delta Da	Delta PPM	TIC	Start	Stop	Spectrum ID
sample 7: 40-kDa-2067-Rep1
(K)PGTIk300(+42)PHTK(F)	0.99	2.4383	0.5697	2	Acetyl (+42)	510.795	1019.58	2	-0.001528	-1.497	32536.5	296	304	130603_V3_P5_KB_ecoli_acet_7.02703.02703.2.dta
(K)FESEVYILSk314(+42)DEGGR(H)	0.99	3.3421	0.596	2	Acetyl (+42)	590.956	1769.85	3	-0.0021	-1.186	52607.6	305	319	130603_V3_P5_KB_ecoli_acet_7.15113.15113.3.dta
sample 8: 40-kDa-2067-Rep2
(K)PGTIk300(+42)PHTK(F)	0.99	3.0454	0.5685	2	Acetyl (+42)	510.795	1019.58	2	-0.0009177	-0.8992	31064	296	304	130603_V3_P5_KB_ecoli_acet_8.03001.03001.2.dta
(R)AIDk209(+42)PFLLPIEDVFSISGR(G)	0.99	3.359	0.7234	2	Acetyl (+42)	720.397	2158.17	3	0.002452	1.136	88221.7	206	224	130603_V3_P5_KB_ecoli_acet_8.20828.20828.3.dta
(R)AIDk209(+42)PFLLPIEDVFSISGR(G)	1	3.0204	0.6749	2	Acetyl (+42)	1080.09	2158.17	2	-0.002357	-1.091	65201.7	206	224	130603_V3_P5_KB_ecoli_acet_8.20833.20833.2.dta
sample 9: 40-kDa-5024-Rep1
(K)FESEVYILSk314(+42)DEGGR(H)	0.99	3.7063	0.6899	2	Acetyl (+42)	590.957	1769.85	3	0.001196	0.6755	104597	305	319	130603_V3_P5_KB_ecoli_acet_9.15158.15158.3.dta
(R)AIDk209(+42)PFLLPIEDVFSISGR(G)	0.99	4.7973	0.7831	2	Acetyl (+42)	720.396	2158.17	3	-0.0002947	-0.1365	136528	206	224	130603_V3_P5_KB_ecoli_acet_9.20118.20118.3.dta
K209-acetyl
K300-acetyl
K314-acetyl

## Sheet: Pgk
Table 9B. Acetyllysines identified by mass spectrometry: Pgk
Pgk: K119, K120
Sequence	Prob	SEQUEST XCorr	SEQUEST deltaCn	NTT	Modifications	Observed	Actual Mass	Charge	Delta Da	Delta PPM	TIC	Start	Stop	Spectrum ID
sample 8: 40-kDa-2067-Rep2
(K)k120(+42)DDETLSKK(Y)	0.98	2.3463	0.5187	2	Acetyl (+42)	553.29	1104.56	2	-0.001987	-1.797	20347.9	120	128	130603_V3_P5_KB_ecoli_acet_8.02528.02528.2.dta
(K)GEk119(+42)KDDETLSK(K)	0.99	2.347	0.5839	2	Acetyl (+42)	646.32	1290.62	2	-0.006029	-4.668	6519.77	117	127	130603_V3_P5_KB_ecoli_acet_8.02916.02916.2.dta
sample 9: 40-kDa-5024-Rep1
(K)k120(+42)DDETLSKK(Y)	0.99	2.5276	0.5308	2	Acetyl (+42)	553.289	1104.56	2	-0.002109	-1.907	14550.7	120	128	130603_V3_P5_KB_ecoli_acet_9.02429.02429.2.dta
(K)GEk119(+42)KDDETLSK(K)	0.99	2.7738	0.5692	2	Acetyl (+42)	646.322	1290.63	2	-0.002123	-1.643	7860.68	117	127	130603_V3_P5_KB_ecoli_acet_9.02823.02823.2.dta
sample 9: 40-kDa-5024-Rep2
(K)k120(+42)DDETLSKK(Y)	0.99	2.6359	0.6376	2	Acetyl (+42)	553.29	1104.57	2	-0.001499	-1.356	11148	120	128	130603_V3_P5_KB_ecoli_acet_10.02491.02491.2.dta

## Sheet: FbaA
Table 9C. Acetyllysines identified by mass spectrometry: FbaA
FbaA: K72, K319, K326
Sequence	Prob	SEQUEST XCorr	SEQUEST deltaCn	NTT	Modifications	Observed	Actual Mass	Charge	Delta Da	Delta PPM	TIC	Start	Stop	Spectrum ID
sample 3: 40-kDa-4343-Rep1
(K)ANEAYLQGQLGNPk319(+42)GEDQPNKK(Y)	0.99	3.5935	0.6762	2	Acetyl (+42)	814.407	2440.2	3	0.0004823	0.1976	8036.03	306	327	130603_V3_P5_KB_ecoli_acet_3.07373.07373.3.dta
(K)ANEAYLQGQLGNPk319(+42)GEDQPNKK(Y)	0.99	3.9751	0.7154	2	Acetyl (+42)	814.407	2440.2	3	0.0004823	0.1976	12073.7	306	327	130603_V3_P5_KB_ecoli_acet_3_3yl.08457.08457.3.dta
sample 4: 40-kDa-4343-Rep2
(K)ANEAYLQGQLGNPk319(+42)GEDQPNKK(Y)	0.99	4.2478	0.7032	2	Acetyl (+42)	814.406	2440.2	3	-0.002814	-1.153	10963.6	306	327	130603_V3_P5_KB_ecoli_acet_4.07462.07462.3.dta
sample 7: 40-kDa-2067-Rep1
(K)APVIVQFSNGGASFIAGk72(+42)GVK(S)	0.99	4.1076	0.6498	2	Acetyl (+42)	697.051	2088.13	3	-0.005872	-2.811	68480.7	55	75	130603_V3_P5_KB_ecoli_acet_7.18200.18200.3.dta
sample 8: 40-kDa-2067-Rep2
(K)APVIVQFSNGGASFIAGk72(+42)GVK(S)	0.99	4.504	0.6627	2	Acetyl (+42)	697.053	2088.14	3	0.001818	0.8704	94195.3	55	75	130603_V3_P5_KB_ecoli_acet_8.19107.19107.3.dta
sample 9: 40-kDa-5024-Rep1
(K)GEDQPNk326(+42)K(Y)	0.97	2.515	0.4063	2	Acetyl (+42)	479.236	956.457	2	-8.071e-05	-0.0843	25155.3	320	327	130603_V3_P5_KB_ecoli_acet_9.01641.01641.2.dta
(K)ANEAYLQGQLGNPk319(+42)GEDQPNKK(Y)	0.99	5.8858	0.7079	2	Acetyl (+42)	814.404	2440.19	3	-0.006842	-2.803	72290	306	327	130603_V3_P5_KB_ecoli_acet_9.09096.09096.3.dta
(K)APVIVQFSNGGASFIAGk72(+42)GVK(S)	0.99	4.3292	0.7072	2	Acetyl (+42)	697.053	2088.14	3	0.0003543	0.1696	68905.3	55	75	130603_V3_P5_KB_ecoli_acet_9.18400.18400.3.dta
sample 10: 40-kDa-5024-Rep2
(K)GEDQPNk326(+42)K(Y)	0.96	2.3658	0.3955	2	Acetyl (+42)	479.236	956.457	2	0.0007133	0.745	25090	320	327	130603_V3_P5_KB_ecoli_acet_10.01683.01683.2.dta
(K)ANEAYLQGQLGNPk319(+42)GEDQPNKK(Y)	0.99	4.9839	0.6895	2	Acetyl (+42)	814.406	2440.2	3	-0.002631	-1.078	52646.4	306	327	130603_V3_P5_KB_ecoli_acet_10.09227.09227.3.dta
(K)APVIVQFSNGGASFIAGk72(+42)GVK(S)	0.99	4.2443	0.5865	2	Acetyl (+42)	697.053	2088.14	3	0.001269	0.6076	100779	55	75	130603_V3_P5_KB_ecoli_acet_10.18578.18578.3.dta

## Sheet: GapA
Table 9D. Acetyllysines identified by mass spectrometry: GapA
GapA: K213
Sequence	Prob	SEQUEST XCorr	SEQUEST deltaCn	NTT	Modifications	Observed	Actual Mass	Charge	Delta Da	Delta PPM	TIC	Start	Stop	Spectrum ID
sample 9: 40-kDa-5024-Rep1
(R)GASQNIIPSSTGAAkAVGK(V)	0.99	2.8328	0.5632	2	Acetyl (+42)	899.985	1797.95	2	-0.004073	-2.264	14928.8	199	217	130603_V3_P5_KB_ecoli_acet_9.09740.09740.2.dta
